# Supplementary material for: Exploring the Pharmacological Potential of Carrageenan Disaccharides as Antitumor Agents: An In Silico Approach
Source: Mar Drugs. 2024 Dec 26;23(1):6. doi: 10.3390/md23010006 (PMC11766674; doi:10.3390/md23010006)
Supplement: Supplementary file 1 [file marinedrugs-23-00006-s001.zip]

Archive with 4 entries (4 files):
- marinedrugs-3385848-supplementary S1.pdf
- marinedrugs-3385848-supplementary S2.pdf
- marinedrugs-3385848-supplementary S3.xlsx
- marinedrugs-3385848-supplementary S4.pdf
