# Supplementary material for: Exploring the Pharmacological Potential of Carrageenan Disaccharides as Antitumor Agents: An In Silico Approach
Source: Mar Drugs. 2024 Dec 26;23(1):6. doi: 10.3390/md23010006 (PMC11766674; doi:10.3390/md23010006)
Supplement: Supplementary file 1 [file marinedrugs-23-00006-s001.zip › marinedrugs-3385848-supplementary S3.xlsx]

## Sheet: COMPOUNDS
pdid	name	smiles	inchi	inchikey	probe	experimental probe	calculated probe	available	approved drug	P&D approved	PROTAC	covalent binder	biased GPCR ligand	inorganic	structural alert	PAINS Family A	PAINS Family B	PAINS Family C	Aggregator	Obsolete	Nuisance	no. targets	Drug Status	cas	synonyms	mw	hba	hbd	rb	rc	arc	logp	tpsa	fcsp3	ncc	lrs
PD000385	IFOSFAMIDE	O=P1(NCCCl)OCCCN1CCCl	InChI=1S/C7H15Cl2N2O2P/c8-2-4-10-14(12)11(6-3-9)5-1-7-13-14/h1-7H2,(H,10,12)	HOMGKSMUEGBAAB-UHFFFAOYSA-N				1	1													3.0	approved	84711-20-6;36341-88-5;3778-73-2	Isophosphamide;Holoxan 1000;Ifosfamide (NSC109724);Isoendoxan;Iphosphamid;Iphosphamide;I-Phosphamide;IFOSFAMIDE;NSC109724;Mitoxana;Ifex;Asta Z 4942;Isofosfamide;Mitoxana, Ifex,Isophosphamide,NSC109724	260.02	2.0	1.0	5.0	1.0	0.0	1.88	41.57	1.0	1.0	6.0
PD000493	dexrazoxane	C[C@@H](CN1CC(=O)NC(=O)C1)N1CC(=O)NC(=O)C1	InChI=1S/C11H16N4O4/c1-7(15-5-10(18)13-11(19)6-15)2-14-3-8(16)12-9(17)4-14/h7H,2-6H2,1H3,(H,12,16,17)(H,13,18,19)/t7-/m0/s1	BMKDZUISNHGIBY-ZETCQYMHSA-N				1	1													3.0	approved;withdrawn	149003-01-0;24584-09-6	Zinecard;2,6-Piperazinedione,4,4'-(1-methyl-1,2-ethanediyl)bis-, (S)-;2,6-Piperazinedione,4,4'-[(1S)-1-methyl-1,2-ethanediyl]bis-;ADR-529;NSC169780;Totect;ADR 529;NSC-169780;dexrazoxane;ICRF187;DEXRAZOXANE HYDROCHLORIDE;ICRF-187;Soluble ICRF (L-isosomer);(+)-1,2-Bis(3,5-dioxopiperazin-1-yl)propane;(S)-(+)-1,2-Bis(3,5-dioxopiperazin-1-yl)propane;RAZOXANE	268.12	6.0	2.0	3.0	2.0	0.0	-2.71	98.82	0.64	1.0	6.0
PD000893	CELECOXIB	Cc1ccc(-c2cc(C(F)(F)F)nn2-c2ccc(S(N)(=O)=O)cc2)cc1	InChI=1S/C17H14F3N3O2S/c1-11-2-4-12(5-3-11)15-10-16(17(18,19)20)22-23(15)13-6-8-14(9-7-13)26(21,24)25/h2-10H,1H3,(H2,21,24,25)	RZEKVGVHFLEQIL-UHFFFAOYSA-N				1	1						1				1			52.0	approved;investigational	169590-42-5;184007-95-2	Celebra;Onsenal;Benzenesulfonamide, 4-[5-(4-methylphenyl)-3-(trifluoromethyl)-1H-pyrazol-1-yl]-;Celecoxib169590-42-5;CELECOXIB;SC 58635;Celebrex;Solexa;YM-177;Celecoxib?(SC 58635);Celecox;SC-58635;YM177;PMID26394986-Compound-22;Celebrex, Celebra,SC 58635	381.08	4.0	1.0	3.0	3.0	3.0	3.51	77.98	0.12	0.0	6.0
PD000977	THALIDOMIDE	O=C1CCC(N2C(=O)c3ccccc3C2=O)C(=O)N1	InChI=1S/C13H10N2O4/c16-10-6-5-9(11(17)14-10)15-12(18)7-3-1-2-4-8(7)13(15)19/h1-4,9H,5-6H2,(H,14,16,17)	UEJJHQNACJXSKW-UHFFFAOYSA-N				1	1		1											7.0	approved;investigational;withdrawn	50-35-1;841-67-8;2614-06-4;14088-68-7;731-40-8;1012310-87-0	THALIDOMIDE;(±)-Thalidomide;N-Phthalylglutamic acid imide;E-217;K17;Sedoval;Neo;Sedin;Nibrol;(+)-THALIDOMIDE;Kevadon;Thalidomide50-35-1;N-(2,6-dioxo-3-piperidyl)phthalimide;(-)-THALIDOMIDE;Thalomid;N-Phthaloylglutamimide;K-17;Thalidomide (K17)	258.06	4.0	1.0	1.0	3.0	1.0	0.09	83.55	0.23	1.0	6.0
PD000989	PIPOBROMAN	O=C(CCBr)N1CCN(C(=O)CCBr)CC1	InChI=1S/C10H16Br2N2O2/c11-3-1-9(15)13-5-7-14(8-6-13)10(16)2-4-12/h1-8H2	NJBFOOCLYDNZJN-UHFFFAOYSA-N				1	1													9.0	approved	54-91-1	Amedel;NSC-25154;Piperazine, 1,4-bis(3-bromo-1-oxopropyl)-;Abbott brand of pipobroman;1,4-Bis(3-bromopropionyl)piperazine;N,N'-Bis(3-bromopropionyl)piperazine;WLN: T6N DNTJ AV2E DV2E;Vercyte;A 1803;PIPOBROMAN;A-8103;PB, Vercyte	353.96	2.0	0.0	4.0	1.0	0.0	1.23	40.62	0.8	0.0	6.0
PD000999	THIOTEPA	S=P(N1CC1)(N1CC1)N1CC1	InChI=1S/C6H12N3PS/c11-10(7-1-2-7,8-3-4-8)9-5-6-9/h1-6H2	FOCVUCIESVLUNU-UHFFFAOYSA-N				1	1						1						1	6.0	approved;investigational	52-24-4;1631739-26-8	THIOTEPA;Thio-TEPA;Triethylene thiophosphoramide;Thiophosphamide;Thiotriethylenephosphoramide;Tiofosyl, Tiofosfamid, Triethylenethiophosphoramide;Triethylenethiophosphoramide;TSPA;Tiofosfamid;Thioplex;Tris(ethylenimino)thiophosphate;Tiofosyl;Triaziridinylphosphine sulfide	189.05	1.0	0.0	3.0	3.0	0.0	0.16	9.03	1.0	0.0	3.0
PD001085	AMIFOSTINE	NCCCNCCSP(=O)(O)O	InChI=1S/C5H15N2O3PS/c6-2-1-3-7-4-5-12-11(8,9)10/h7H,1-6H2,(H2,8,9,10)	JKOQGQFVAUAYPM-UHFFFAOYSA-N				1	1													3.0	approved;investigational	20537-88-6	AMIFOSTINE;WR 2721;Ethyol;Aminopropylaminoethyl thiophosphate;S-[2-[(3-Aminopropyl)amino]ethyl] dihydrogen phosphorothioate;WR2721;Ethiofos;AMIFOSTINE ANHYDROUS;S-[2-(3-Aminopropylamino)ethyl] phosphorothioate;SAPEP;WR 2721C;2-(3-Aminopropylamino)ethyl thiophosphate;S-(2-(3-Aminopropylamino)ethyl) phosphorothioate;Amifostine trihydrate;Gammaphos	214.05	4.0	4.0	7.0	0.0	0.0	-0.25	95.58	1.0	0.0	0.0
PD001093	ALTRETAMINE	CN(C)c1nc(N(C)C)nc(N(C)C)n1	InChI=1S/C9H18N6/c1-13(2)7-10-8(14(3)4)12-9(11-7)15(5)6/h1-6H3	UUVWYPNAQBNQJQ-UHFFFAOYSA-N				1	1													7.0	approved	645-05-6	ALTRETAMINE;WR-95704;ENT-50852;NSC13875;Hexalen;2,4,6-Tris(dimethylamino)-s-triazine;NSC 13875;Hexamethylmelamine, NSC13875, ENT50852;Altretaminum;RB-1515;ENT50852;s-Triazine, 2,4,6-tris(dimethylamino)-;Hexastat;Hexamethylmelamine;Hemel;2,4,6-Tris(dimethylamino)-1,3,5-triazine;ENT 50852	210.16	6.0	0.0	3.0	1.0	1.0	0.07	48.39	0.67	0.0	6.0
PD001312	LOMUSTINE	O=NN(CCCl)C(=O)NC1CCCCC1	InChI=1S/C9H16ClN3O2/c10-6-7-13(12-15)9(14)11-8-4-2-1-3-5-8/h8H,1-7H2,(H,11,14)	GQYIWUVLTXOXAJ-UHFFFAOYSA-N				1	1						1						1	1.0	approved;investigational	13010-47-4	NSC 79037;CCNU;CeeNU;N-(2-Chloroethyl)-N'-cyclohexyl-N-nitrosourea;1-(2-Chloroethyl)-3-cyclohexylnitrosourea;1-Nitrosourea, 1-(2-chloroethyl)-3-cyclohexyl-;NSC79037, Gleostine, CeeNU, CCNU;Lomustine (CeeNU);1-(2-Chloroethyl)-3-cyclohexyl-1-nitrosourea;SRI 2200;LOMUSTINE;NSC79037;Belustine;Urea, 1-(2-chloroethyl)-3-cyclohexyl)-1-nitroso-	233.09	3.0	1.0	4.0	1.0	0.0	2.25	61.77	0.89	0.0	6.0
PD001314	TEMOZOLOMIDE	Cn1nnc2c(C(N)=O)ncn2c1=O	InChI=1S/C6H6N6O2/c1-11-6(14)12-2-8-3(4(7)13)5(12)9-10-11/h2H,1H3,(H2,7,13)	BPEGJWRSRHCHSN-UHFFFAOYSA-N				1	1													1.0	approved;investigational	85622-93-1	TMZ;Imidazo[5,1-d]-1,2,3,5-tetrazine-8-carboxamide, 3,4-dihydro-3-methyl-4-oxo-;TEMOZOLOMIDE;Temodar;Methazolastone;NSC 362856,TMZ,CCRG 81045,Methazolastone,Temodar,Temodal;NSC 362856;TZM;CCRG 81045;Temodal;Temozolomide (CCRG 81045)	194.06	7.0	1.0	1.0	2.0	2.0	-2.08	108.17	0.17	0.0	6.0
PD001319	IMATINIB	Cc1ccc(NC(=O)c2ccc(CN3CCN(C)CC3)cc2)cc1Nc1nccc(-c2cccnc2)n1	InChI=1S/C29H31N7O/c1-21-5-10-25(18-27(21)34-29-31-13-11-26(33-29)24-4-3-12-30-19-24)32-28(37)23-8-6-22(7-9-23)20-36-16-14-35(2)15-17-36/h3-13,18-19H,14-17,20H2,1-2H3,(H,32,37)(H,31,33,34)	KTUFNOKKBVMGRW-UHFFFAOYSA-N	1	1	1	1	1						1				1			84.0	approved	152459-95-5;1080014-82-9	IMATINIB;Gleevec, Imatinib mesylate, STI-571;Gleevec,STI-571;CGP057148B;CGP 57148;NSC-759854;GLAMOX;STI571,Gleevec, Glivec, CGP057148B;Imatinib (STI571);Glivec;Gleevec;STI571;ST-1571;CGP-57148B;STI-571;IMATINIB MESYLATE;4-[(4-Methyl-1-piperazinyl)methyl]-N-[4-methyl-3-[[4-(3-pyridinyl)-2-pyrimidinyl]amino]-phenyl]benzamide;NSC-743414;IMATINIB	493.26	7.0	2.0	7.0	5.0	4.0	4.59	86.28	0.24	0.0	6.0
PD001323	VORINOSTAT	O=C(CCCCCCC(=O)Nc1ccccc1)NO	InChI=1S/C14H20N2O3/c17-13(15-12-8-4-3-5-9-12)10-6-1-2-7-11-14(18)16-19/h3-5,8-9,19H,1-2,6-7,10-11H2,(H,15,17)(H,16,18)	WAEXFXRVDQXREF-UHFFFAOYSA-N				1	1			1			1					1	1	35.0	approved;investigational	149647-78-9;1227736-21-1	VORINOSTAT;WIN64652;L-001079038;MK-0683;MK0683;Zolinza;Vorinostat (SAHA);N-hydroxy-N'-phenyl-octane-1,8-diotic acid diamide;SAHA,MK0683, Suberoylanilide hydroxamic acid, Zolinza;suberoylanilide hydroxamic acid (SAHA);SAHA;suberoylanilide hydroxamic acid;SKI390;Octanediamide, N-hydroxy-N'-phenyl-	264.15	3.0	3.0	8.0	1.0	1.0	2.47	78.43	0.43	0.0	6.0
PD001430	tretinoin	CC1=C(/C=C/C(C)=C/C=C/C(C)=C/C(=O)O)C(C)(C)CCC1	InChI=1S/C20H28O2/c1-15(8-6-9-16(2)14-19(21)22)11-12-18-17(3)10-7-13-20(18,4)5/h6,8-9,11-12,14H,7,10,13H2,1-5H3,(H,21,22)/b9-6+,12-11+,15-8+,16-14+	SHGAZHPCJJPHSC-YCNIQYBTSA-N	1		1	1	1						1				1			40.0	approved;investigational;nutraceutical	302-79-4;187175-63-9;4759-48-2;124510-04-9	all-trans-Retinoic acid;NSC122758;Vitamin A acid;Retin-A;Tretinoin, all-trans-;trans-Retinoic acid302-79-4;Retinoic acid, All-trans Retinoic Acid, ATRA, Vitamin A acid, Vesanoid, Airol, Renova, Atralin, Retin-A, Avita, Stieva-A,NSC 122758;ATRA;Retinoic acid;Vesanoid;Tretinoin (NSC 122758);all-trans-Vitamin A acid;tretinoin;Retinoic acid ;all trans-Retinoic acid;all-trans Retinoic Acid	300.21	1.0	1.0	5.0	1.0	0.0	5.6	37.3	0.45	0.0	6.0
PD001469	TIOGUANINE	Nc1nc(S)c2nc[nH]c2n1	InChI=1S/C5H5N5S/c6-5-9-3-2(4(11)10-5)7-1-8-3/h1H,(H4,6,7,8,9,10,11)	WYWHKKSPHMUBEB-UHFFFAOYSA-N				1	1			1										19.0	approved	154-42-7;5580-03-0	THIOGUANINE;2-Amino-6-mercaptopurine;6-TG;Tioguanin;NSC 752,6-Thioguanine, 2-Amino-6-purinethiol;Thioguanine£»2-Amino-6-purinethiol;2-Aminopurine-6-thiol;TG;TIOGUANINE;Thioguanine??2-Amino-6-purinethiol;Lanvis;2-Amino-6-purinethiol;Thioguanine (NSC 752);6-Thioguanine;6-Mercaptoguanine	167.03	5.0	3.0	0.0	2.0	2.0	0.22	80.48	0.0	0.0	6.0
PD001661	LETROZOLE	N#Cc1ccc(C(c2ccc(C#N)cc2)n2cncn2)cc1	InChI=1S/C17H11N5/c18-9-13-1-5-15(6-2-13)17(22-12-20-11-21-22)16-7-3-14(10-19)4-8-16/h1-8,11-12,17H	HPJKCIUCZWXJDR-UHFFFAOYSA-N	1		1	1	1	1												6.0	approved;investigational	112809-51-5	LT2;LETROZOLE;LETROZOLE112809-51-5;CGS 20267;Femara;4,4'-(1H-1,2,4-Triazol-1-ylmethylene)dibenzonitrile;Letrozole (CGS 20267);CGS 20267,Femara, Piroxicam	285.1	5.0	0.0	3.0	3.0	3.0	2.66	78.29	0.06	0.0	6.0
PD001685	PROCARBAZINE	CNNCc1ccc(C(=O)NC(C)C)cc1	InChI=1S/C12H19N3O/c1-9(2)15-12(16)11-6-4-10(5-7-11)8-14-13-3/h4-7,9,13-14H,8H2,1-3H3,(H,15,16)	CPTBDICYNRMXFX-UHFFFAOYSA-N				1	1													6.0	approved;investigational	671-16-9	Matulane;PROCARBAZINE HYDROCHLORIDE;PROCARBAZINE	221.15	3.0	3.0	5.0	1.0	1.0	1.05	53.16	0.42	0.0	6.0
PD001860	METHOXSALEN	COc1c2occc2cc2ccc(=O)oc12	InChI=1S/C12H8O4/c1-14-12-10-8(4-5-15-10)6-7-2-3-9(13)16-11(7)12/h2-6H,1H3	QXKHYNVANLEOEG-UHFFFAOYSA-N	1		1	1	1	1												11.0	approved	298-81-7;12692-94-3	METHOXSALEN;Xanthotoxin;8-Methoxy-2',3',6,7-furocoumarin;Xanthotoxin, NCI-C55903;8-Methoxypsoralen;Oxsoralen;Ammodin;7H-furo(3,2-g)(1)benzopyran-7-one, 9-methoxy-;8-MOP;NCI-C55903;Methoxa-Dome;8-Methoxypsoralene;Oxoralen;Methoxy-8-psoralen;Puvalen;Methoxsalen298-81-7	216.04	4.0	0.0	1.0	3.0	3.0	2.55	52.58	0.08	0.0	6.0
PD001869	MERCAPTOPURINE	S=c1nc[nH]c2nc[nH]c12	InChI=1S/C5H4N4S/c10-5-3-4(7-1-6-3)8-2-9-5/h1-2H,(H2,6,7,8,9,10)	GLVAUDGFNGKCSF-UHFFFAOYSA-N				1	1						1						1	15.0	approved	6112-76-1;50-44-2;1194-62-3	6-MP;6-Purinethiol;Ismipur;Mercaptopurine (6-MP);6-Mercaptopurine;Purinethol;7-Mercapto-1,3,4,6-tetrazaindene;MERCAPTOPURINE ANHYDROUS;3H-Purine-6-thiol;Purine, 6-mercapto-;MERCAPTOPURINE;6-Thiopurine	152.02	3.0	2.0	0.0	2.0	2.0	1.02	57.36	0.0	0.0	6.0
PD001871	MELPHALAN	N[C@@H](Cc1ccc(N(CCCl)CCCl)cc1)C(=O)O	InChI=1S/C13H18Cl2N2O2/c14-5-7-17(8-6-15)11-3-1-10(2-4-11)9-12(16)13(18)19/h1-4,12H,5-9,16H2,(H,18,19)/t12-/m0/s1	SGDBTWWWUNNDEQ-LBPRGKRZSA-N				1	1						1						1	8.0	approved	148-82-3	L-PAM;CB 3025;Alkeran;MELPHALAN;SARCOLYSIN;Alanine Nitrogen Mustard	304.07	3.0	2.0	8.0	1.0	1.0	1.93	66.56	0.46	1.0	6.0
PD001913	MECHLORETHAMINE	CN(CCCl)CCCl	InChI=1S/C5H11Cl2N/c1-8(4-2-6)5-3-7/h2-5H2,1H3	HAWPXGHAZFHHAD-UHFFFAOYSA-N				1	1													7.0	approved;investigational	55-86-7;51-75-2	MECHLORETHAMINE;Chlormethine hydrochloride;Chlormethine	155.03	1.0	0.0	4.0	0.0	0.0	1.4	3.24	1.0	0.0	0.0
PD002298	HYDROXYUREA	NC(=O)NO	InChI=1S/CH4N2O2/c2-1(4)3-5/h5H,(H3,2,3,4)	VSNHCAURESNICA-UHFFFAOYSA-N				1	1													12.0	approved	127-07-1;8029-68-3	hydroxycarbamide;NCI-C04831, Hydroxycarbamide,NSC-32065;nci-c04831;Hydrea;Hydroxylamine, N-(aminocarbonyl)-;N-Carbamoylhydroxylamine;N-Hydroxyurea;Hydroxyurea (NSC-32065);nsc32065;Hydroxyurea(d4);HYDROXYUREA;Hydroxylamine, N-carbamoyl-;Carbamoyl oxime;Hydroxyurea (D4)	76.03	2.0	3.0	0.0	0.0	0.0	-0.96	75.35	0.0	0.0	0.0
PD002327	FLUOROURACIL	O=c1[nH]cc(F)c(=O)[nH]1	InChI=1S/C4H3FN2O2/c5-2-1-6-4(9)7-3(2)8/h1H,(H2,6,7,8,9)	GHASVSINZRGABV-UHFFFAOYSA-N				1	1													13.0	approved	51-21-8;1004-03-1	5-FU;5-Fluoracil;5-Fluoro-2,4-pyrimidinedione;5-Fluoropyrimidine-2,4-dione;Uracil, 5-fluoro-;Fluorouracil (5-Fluorouracil, 5-FU);NSC 19893,5-Fluorouracil, 5-FU;5-Fluoro-2,4(1H,3H)-pyrimidinedione;Effluderm (free base);5-fluorouracil;NSC 19893;Efudex;FLUOROURACIL;Fluorouracil (Adrucil);Adrucil	130.02	2.0	2.0	0.0	1.0	1.0	-0.8	65.72	0.0	0.0	6.0
PD002396	DACARBAZINE	CN(C)/N=N/c1[nH]cnc1C(N)=O	InChI=1S/C6H10N6O/c1-12(2)11-10-6-4(5(7)13)8-3-9-6/h3H,1-2H3,(H2,7,13)(H,8,9)/b11-10+	FDKXTQMXEQVLRF-ZHACJKMWSA-N				1	1						1	1					1	7.0	approved;investigational	4342-03-4	Imidazole Carboxamide;4-(Dimethyltriazeno)imidazole-5-carboxamide;Dimethyltriazenoimidazolecarboxamide;5-(Dimethyltriazeno)imidazole-4-carboximide;Dacarbazine (NSC-45388);DTIC-Dome, Imidazole Carboxamide,NSC-45388;Di-me-triazenoimidazolecarboxamide;DTIC;(Dimethyltriazeno)imidazolecarboxamide;DACARBAZINE;DTIC-Dome;5-(Dimethyltriazeno)imidazole-4-carboxamide	182.09	4.0	2.0	3.0	1.0	1.0	0.07	99.73	0.33	0.0	5.0
PD002434	CHLORAMBUCIL	O=C(O)CCCc1ccc(N(CCCl)CCCl)cc1	InChI=1S/C14H19Cl2NO2/c15-8-10-17(11-9-16)13-6-4-12(5-7-13)2-1-3-14(18)19/h4-7H,1-3,8-11H2,(H,18,19)	JCKYGMPEJWAADB-UHFFFAOYSA-N				1	1						1						1	13.0	approved	305-03-3	CHLORAMBUCIL;CB-1348;Chloroambucil;Ambochlorin;Phenylbutyric acid nitrogen mustard;4-[Bis(2-chloroethyl)amino]phenylbutyric acid;WR-139013;p-(N,N-Di-2-chloroethyl)aminophenyl butyric acid;CB 1348;Elcoril;Cb l348;PEPSTATIN;Leukeran;Ecloril;Chlorambucil,CB-1348,WR-139013	303.08	2.0	1.0	9.0	1.0	1.0	3.38	40.54	0.5	0.0	6.0
PD002449	BUSULFAN	CS(=O)(=O)OCCCCOS(C)(=O)=O	InChI=1S/C6H14O6S2/c1-13(7,8)11-5-3-4-6-12-14(2,9)10/h3-6H2,1-2H3	COVZYZSDYWQREU-UHFFFAOYSA-N				1	1						1						1	7.0	approved;investigational	55-98-1	Busulphan;1,4-Dimethylsulfonoxybutane;1,4-Butanediol dimethylsulfonate;Mablin;Busulfan (NSC-750);BUSULFAN;Myleran;Sulphabutin;GT 41;X 149;NSC-750;Busulfex;NSC 750;Busulfan55-98-1	246.02	6.0	0.0	7.0	0.0	0.0	-0.28	86.74	1.0	0.0	0.0
PD002486	ALLOPURINOL	O=c1[nH]cnc2[nH]ncc12	InChI=1S/C5H4N4O/c10-5-3-1-8-9-4(3)6-2-7-5/h1-2H,(H2,6,7,8,9,10)	OFCNXPDARWKPPY-UHFFFAOYSA-N				1	1													7.0	approved	315-30-0;184856-42-6;180749-08-0	Lopurin;4-Hydroxypyrazolo[3,4-d]pyrimidine;Zyloprim;Zyloric;Uripurinol;ALLOPURINOL;4-HPP;HPP;4-Hydroxy-1H-pyrazolo[3,4-d]pyrimidine;1H-Pyrazolo[3,4-d]pyrimidin-4-ol;4-Hydroxy-3,4-pyrazolopyrimidine;4-Hydroxypyrazolyl[3,4-d]pyrimidine	136.04	3.0	2.0	0.0	2.0	2.0	-0.35	74.43	0.0	0.0	6.0
PD002550	MITOTANE	Clc1ccc(C(c2ccccc2Cl)C(Cl)Cl)cc1	InChI=1S/C14H10Cl4/c15-10-7-5-9(6-8-10)13(14(17)18)11-3-1-2-4-12(11)16/h1-8,13-14H	JWBOIMRXGHLCPP-UHFFFAOYSA-N				1	1													21.0	approved	53-19-0	1-(2-Chlorophenyl)-1-(4-chlorophenyl)-2,2-dichloroethane;2,4??-DDD;2,4'-Dichlorodiphenyldichloroethane;Chloditan;(o,p)-DDD;2,4′-DDD;2,4¡ä-DDD;o,p'-Dichlorodiphenyldichloroethane;o,p'-TDE;2,4'-DDD;o,p'-DDD;Mitotan;2,4??DDD;MITOTANE;NCI-C04933;Lysodren	317.95	0.0	0.0	3.0	2.0	2.0	5.93	0.0	0.14	1.0	6.0
PD002592	IMIQUIMOD	CC(C)Cn1cnc2c(N)nc3ccccc3c21	InChI=1S/C14H16N4/c1-9(2)7-18-8-16-12-13(18)10-5-3-4-6-11(10)17-14(12)15/h3-6,8-9H,7H2,1-2H3,(H2,15,17)	DOUYETYNHWVLEO-UHFFFAOYSA-N				1	1													7.0	approved;investigational	99011-02-6;9050-31-1	1H-Imidazo[4,5-c]quinolin-4-amine, 1-(2-methylpropyl)-;Aldara,R-837, S-26308;R-837;R 837;Imiquimod (R-837);IMIQUIMOD;Imiquimod (Aldara);Aldara;S-26308	240.14	4.0	1.0	2.0	3.0	3.0	2.82	56.73	0.29	0.0	6.0
PD002782	CYCLOPHOSPHAMIDE	O=P1(N(CCCl)CCCl)NCCCO1	InChI=1S/C7H15Cl2N2O2P/c8-2-5-11(6-3-9)14(12)10-4-1-7-13-14/h1-7H2,(H,10,12)	CMSMOCZEIVJLDB-UHFFFAOYSA-N				1	1						1						1	3.0	approved;investigational	50-18-0;60007-95-6	Cyclophosphamide Monohydrate;Neosar;Mitoxan;NSC 26271,Endoxan, Cytoxan, Neosar, Procytox, Revimmune, Cytophosphane;Genoxal;Procytox;CYCLOPHOSPHAMIDE;Clafen (Cyclophosphamide);Bis(2-chloroethyl)phosphoramide cyclic propanolamide ester;Enduxan;(-)-Cyclophosphamide;Cytoxan6055-19-2;Cytoxan;Endoxan	260.02	2.0	1.0	5.0	1.0	0.0	1.88	41.57	1.0	1.0	6.0
PD002792	CARMUSTINE	O=NN(CCCl)C(=O)NCCCl	InChI=1S/C5H9Cl2N3O2/c6-1-3-8-5(11)10(9-12)4-2-7/h1-4H2,(H,8,11)	DLGOEMSEDOSKAD-UHFFFAOYSA-N				1	1						1						1	10.0	approved;investigational	154-93-8	bis-chloroethylnitrosourea;Nitrumon;DTI-015;bis-chloroethylnitrosourea, BCNU, BiCNU;bis-chloroethylnitrosourea, BCNU, BiCNU|;1,3-Bis(2-chloroethyl)nitrosourea;Carmustin;CARMUSTINE;BCNU;Carmubris;Bi CNU;Bis(2-chloroethyl)nitrosourea;carmustine implant, Shandong Lanjin;BiCNU;Gliadel;Bis(chloroethyl)nitrosourea;N,N'-Bis(2-chloroethyl)-N-nitrosourea	213.01	3.0	1.0	5.0	0.0	0.0	1.16	61.77	0.8	0.0	0.0
PD002815	FULVESTRANT	C[C@]12CC[C@@H]3c4ccc(O)cc4C[C@@H](CCCCCCCCCS(=O)CCCC(F)(F)C(F)(F)F)[C@H]3[C@@H]1CC[C@@H]2O	InChI=1S/C32H47F5O3S/c1-30-17-15-26-25-12-11-24(38)21-23(25)20-22(29(26)27(30)13-14-28(30)39)10-7-5-3-2-4-6-8-18-41(40)19-9-16-31(33,34)32(35,36)37/h11-12,21-22,26-29,38-39H,2-10,13-20H2,1H3/t22-,26-,27+,28+,29-,30+,41?/m1/s1	VWUXBMIQPBEWFH-WCCTWKNTSA-N				1	1						1				1			11.0	approved;investigational	129453-61-8	ICI 182780;ICI-182780;FULVESTRANT;Fulvestrant (Faslodex);ICI 182,780;ICI-182780, ZD 9238, ZM 182780;ZM 182780;Fulvestrant (ICI-182780);ZD 9238;Faslodex	606.32	3.0	2.0	14.0	4.0	1.0	8.68	57.53	0.81	7.0	6.0
PD002823	METHOTREXATE	CN(Cc1cnc2nc(N)nc(N)c2n1)c1ccc(C(=O)N[C@@H](CCC(=O)O)C(=O)O)cc1	InChI=1S/C20H22N8O5/c1-28(9-11-8-23-17-15(24-11)16(21)26-20(22)27-17)12-4-2-10(3-5-12)18(31)25-13(19(32)33)6-7-14(29)30/h2-5,8,13H,6-7,9H2,1H3,(H,25,31)(H,29,30)(H,32,33)(H4,21,22,23,26,27)/t13-/m0/s1	FBOZXECLQNJBKD-ZDUSSCGKSA-N				1	1													45.0	approved	51865-79-3;102613-64-9;59-05-2	Rheumatrex;MTX;Methotrexate (Abitrexate);Abitrexate;Methylaminopterin;L-Glutamic acid, N-[4-[[(2,4-diamino-6-pteridinyl)methyl]methylamino]benzoyl]-;NCI-C04671, Amethopterin, CL14377, WR19039, abitrexate;CL14377;WR19039;Amethopterin;Mexate;Folex;Metatrexan;METHOTREXATE;METHOTREXATE HYDRATE;Methotrexate (CL-14377);NCI-C04671;Trexall;HDMTX	454.17	10.0	5.0	9.0	3.0	3.0	0.27	210.54	0.25	1.0	6.0
PD002994	FUDR	O=c1[nH]c(=O)n(C2CC(O)C(CO)O2)cc1F	InChI=1S/C9H11FN2O5/c10-4-2-12(9(16)11-8(4)15)7-1-5(14)6(3-13)17-7/h2,5-7,13-14H,1,3H2,(H,11,15,16)	ODKNJVUHOIMIIZ-UHFFFAOYSA-N				1	1													0.0	approved	955-24-8;2968-28-7;50-91-9	FUDR;FdUrd;5-Fluorodeoxyuridine;Fluorodeoxyuridine;Deoxyfluorouridine;5-FLUORO-2'-DEOXYURIDINE;floxuridine;5-FUDR;2'-Deoxy-5-fluorouridine;Fluoruridine deoxyribose	246.07	6.0	3.0	2.0	2.0	1.0	-1.68	104.55	0.56	3.0	6.0
PD003000	EXEMESTANE	C=C1C[C@@H]2[C@H](CC[C@]3(C)C(=O)CC[C@@H]23)[C@@]2(C)C=CC(=O)C=C12	InChI=1S/C20H24O2/c1-12-10-14-15-4-5-18(22)20(15,3)9-7-16(14)19(2)8-6-13(21)11-17(12)19/h6,8,11,14-16H,1,4-5,7,9-10H2,2-3H3/t14-,15-,16-,19+,20-/m0/s1	BFYIZQONLCFLEV-DAELLWKTSA-N				1	1													3.0	approved;investigational	107868-30-4	PNU155971;6-Methylenandrosta-1,4-diene-3,17-dione;EXEMESTANE;EXE;FCE-24304;Aromasin,FCE24304, PNU155971,EXE;FCE 24304;Aromasin;PNU 155971;Exemestane (FCE 24304)	296.18	2.0	0.0	0.0	4.0	0.0	4.03	34.14	0.6	5.0	6.0
PD003035	DAUNORUBICIN HYDROCHLORIDE	COc1cccc2c1C(=O)c1c(O)c3c(c(O)c1C2=O)C[C@@](O)(C(C)=O)C[C@@H]3OC1CC(N)C(O)C(C)O1	InChI=1S/C27H29NO10/c1-10-22(30)14(28)7-17(37-10)38-16-9-27(35,11(2)29)8-13-19(16)26(34)21-20(24(13)32)23(31)12-5-4-6-15(36-3)18(12)25(21)33/h4-6,10,14,16-17,22,30,32,34-35H,7-9,28H2,1-3H3/t10?,14?,16-,17?,22?,27-/m0/s1	STQGQHZAVUOBTE-JYZNYWJRSA-N				1	1						1	1					1	0.0				527.18	11.0	5.0	4.0	5.0	2.0	1.03	185.84	0.44	6.0	6.0
PD003106	MEGESTROL ACETATE	CC(=O)O[C@]1(C(C)=O)CC[C@H]2[C@@H]3C=C(C)C4=CC(=O)CC[C@]4(C)[C@H]3CC[C@@]21C	InChI=1S/C24H32O4/c1-14-12-18-19(22(4)9-6-17(27)13-21(14)22)7-10-23(5)20(18)8-11-24(23,15(2)25)28-16(3)26/h12-13,18-20H,6-11H2,1-5H3/t18-,19+,20+,22-,23+,24+/m1/s1	RQZAXGRLVPAYTJ-GQFGMJRRSA-N				1	1													11.0	approved;investigational;vet_approved	595-33-5;51154-23-5	megestrol;Megace;Progesterone, 6-dehydro-17-hydroxy-6-methyl-, acetate;6-Dehydro-6-methyl-17.alpha.-acetoxyprogesterone;BDH1298;6-Methyl-6-dehydro-17.alpha.-acetylprogesterone;17.alpha.-Acetoxy-6-dehydro-6-methylprogesterone;BDH1298, SC10363;MEGESTROL ACETATE;SC10363;17-Acetoxy-6-methylpregna-4,6-diene-3,20-dione;Megestryl acetate;6-Methyl-6-dehydro-17.alpha.-acetoxyprogesterone;Megestryl Acetate	384.23	4.0	0.0	2.0	4.0	0.0	4.58	60.44	0.71	6.0	6.0
PD003143	ANASTROZOLE	CC(C)(C#N)c1cc(Cn2cncn2)cc(C(C)(C)C#N)c1	InChI=1S/C17H19N5/c1-16(2,9-18)14-5-13(8-22-12-20-11-21-22)6-15(7-14)17(3,4)10-19/h5-7,11-12H,8H2,1-4H3	YBBLVLTVTVSKRW-UHFFFAOYSA-N				1	1													2.0	approved;investigational	120511-73-1	ZD1033;ANASTROZOLE;ICI D1033;Arimidex (Zeneca);.alpha.,alpha.,.alpha.',.alpha.'-tetramethyl-5(1H-1,2,4-triazol-1-ylmethyl)-m-benzenediacetonitrile;ZD-1033;ANAS;Arimidex;1,3-Benzenediacetonitrile,.alpha.,alpha.,alpha.',.alpha.'-tetramethyl-5-(1H-1,2,4-triazol-1-ylmethyl)-;Anastrozole (ZD-1033);Arimidex,ZD-1033	293.16	5.0	0.0	4.0	2.0	2.0	2.93	78.29	0.41	0.0	6.0
PD003147	AMINOLEVULINIC ACID	NCC(=O)CCC(=O)O	InChI=1S/C5H9NO3/c6-3-4(7)1-2-5(8)9/h1-3,6H2,(H,8,9)	ZGXJTSGNIOSYLO-UHFFFAOYSA-N				1	1			1										4.0	approved	106-60-5	AMINOLEVULINIC ACID HYDROCHLORIDE;Pentanoic acid, 5-amino-4-oxo-;Levulan;Aminolevulinic acid hci;5-aminolevulinic acid;DELTA-AMINOLEVULINIC ACID;AMINOLEVULINIC ACID	131.06	3.0	2.0	4.0	0.0	0.0	-0.62	80.39	0.6	0.0	0.0
PD003215	CABOZANTINIB	COc1cc2nccc(Oc3ccc(NC(=O)C4(C(=O)Nc5ccc(F)cc5)CC4)cc3)c2cc1OC	InChI=1S/C28H24FN3O5/c1-35-24-15-21-22(16-25(24)36-2)30-14-11-23(21)37-20-9-7-19(8-10-20)32-27(34)28(12-13-28)26(33)31-18-5-3-17(29)4-6-18/h3-11,14-16H,12-13H2,1-2H3,(H,31,33)(H,32,34)	ONIQOQHATWINJY-UHFFFAOYSA-N	1	1		1	1	1												35.0	approved;investigational	849217-68-1;1140909-48-3	XL184 free base;CT-XL184;CABOZANTINIB S-MALATE;CABOZANTINIB;XL 184;COMETRIQ;CABOMETYX;XL-184 FREE BASE;Cabozantinib (BMS-907351);XL184;BMS-907351 FREE BASE;XL-184;BMS-907351, Cometriq, Cabozantinib S-Malate, XL-184;BMS-907351;C3627;XL184,BMS-907351	501.17	6.0	2.0	8.0	5.0	4.0	5.54	98.78	0.18	0.0	6.0
PD003223	ALECTINIB	CCc1cc2c(cc1N1CCC(N3CCOCC3)CC1)C(C)(C)c1[nH]c3cc(C#N)ccc3c1C2=O	InChI=1S/C30H34N4O2/c1-4-20-16-23-24(17-26(20)34-9-7-21(8-10-34)33-11-13-36-14-12-33)30(2,3)29-27(28(23)35)22-6-5-19(18-31)15-25(22)32-29/h5-6,15-17,21,32H,4,7-14H2,1-3H3	KDGFLJKFZUIJMX-UHFFFAOYSA-N	1	1	1	1	1													20.0	approved;investigational	1256580-46-7	AF-802, CH-5424802, AF-802, CH-5424802;AF802;CH 5424802;CT-CH542;RG7853;ALECENSA;Alectinib (CH5424802);RG-7853;AF-802, RG-7853,CH5424802;AF-802;CH-5424802;RO5424802;RO-5424802;ALECTINIB HYDROCHLORIDE;ALECTINIB;CH5424802	482.27	5.0	1.0	3.0	6.0	3.0	4.77	72.36	0.47	0.0	6.0
PD003249	SELUMETINIB	Cn1cnc2c(F)c(Nc3ccc(Br)cc3Cl)c(C(=O)NOCCO)cc21	InChI=1S/C17H15BrClFN4O3/c1-24-8-21-16-13(24)7-10(17(26)23-27-5-4-25)15(14(16)20)22-12-3-2-9(18)6-11(12)19/h2-3,6-8,22,25H,4-5H2,1H3,(H,23,26)	CYOHGALHFOKKQC-UHFFFAOYSA-N	1	1	1	1	1	1												10.0	approved;investigational	606143-52-6;865610-79-3	ARRY-142886;AZD6244;AZD6244 (Selumetinib);AZD-6244;AZD-6244 HYD-SULFATE, ARRY-886, ARRY-142886, AZD-6244 Hydrogen sulfate, AZD-6244, Selumetinib Sulfate;Array142886;Selumetinib (AZD6244);SELUMETINIB;AZD 6244;ARRY-886	456.0	6.0	3.0	6.0	3.0	3.0	3.53	88.41	0.18	0.0	6.0
PD003250	TRAMETINIB	CC(=O)Nc1cccc(-n2c(=O)n(C3CC3)c(=O)c3c(Nc4ccc(I)cc4F)n(C)c(=O)c(C)c32)c1	InChI=1S/C26H23FIN5O4/c1-13-22-21(23(31(3)24(13)35)30-20-10-7-15(28)11-19(20)27)25(36)33(17-8-9-17)26(37)32(22)18-6-4-5-16(12-18)29-14(2)34/h4-7,10-12,17,30H,8-9H2,1-3H3,(H,29,34)	LIRYPHYGHXZJBZ-UHFFFAOYSA-N	1	1		1	1													5.0	approved	871700-17-3;1187431-43-1	GSK1120212B;JTP-74057, Mekinist;GSK1120212, GSK1120212B, Trametinib Dimethyl Sulfoxide;cpd 8b;TMT-212;TMT212;Trametinib (GSK1120212);GSK1120212;TRAMETINIB;JTP-74057;MEKINIST;G1357;JTP 74057;GSK-1120212;GSK 1120212;A-1083;N-(3-{3-Cyclopropyl-5-[(2-fluoro-4-iodophenyl)amino]-6,8-dimethyl-2,4,7-trioxo-3,4,6,7-tetrahydropyrido[4,3-d]pyrimidin-1(2H)-yl}phenyl)acetamide GENERAL	615.08	8.0	2.0	5.0	5.0	4.0	3.94	107.13	0.23	0.0	6.0
PD003263	PALBOCICLIB	CC(=O)c1c(C)c2cnc(Nc3ccc(N4CCNCC4)cn3)nc2n(C2CCCC2)c1=O	InChI=1S/C24H29N7O2/c1-15-19-14-27-24(28-20-8-7-18(13-26-20)30-11-9-25-10-12-30)29-22(19)31(17-5-3-4-6-17)23(33)21(15)16(2)32/h7-8,13-14,17,25H,3-6,9-12H2,1-2H3,(H,26,27,28,29)	AHJRHEGDXFFMBM-UHFFFAOYSA-N	1	1	1	1	1													57.0	approved;investigational	571190-30-2;1279034-84-2	PFE-PKIS 32;CS-0019;A-1030;PD-0332991;PALBOCICLIB ISETHIONATE;PALBOCICLIB;PD-0332991, PF-0008066573, Palbociclib Isethionate, PD-03329910054;PD0332991;PD 0332991;IBRANCE;Ibrance, PD 0332991	447.24	9.0	2.0	5.0	5.0	3.0	2.97	105.04	0.46	0.0	6.0
PD003298	NERATINIB	CCOc1cc2ncc(C#N)c(Nc3ccc(OCc4ccccn4)c(Cl)c3)c2cc1NC(=O)/C=C/CN(C)C	InChI=1S/C30H29ClN6O3/c1-4-39-28-16-25-23(15-26(28)36-29(38)9-7-13-37(2)3)30(20(17-32)18-34-25)35-21-10-11-27(24(31)14-21)40-19-22-8-5-6-12-33-22/h5-12,14-16,18H,4,13,19H2,1-3H3,(H,34,35)(H,36,38)/b9-7+	JWNPDZNEKVCWMY-VQHVLOKHSA-N				1	1			1										108.0	approved;investigational	698387-09-6	CDP-820, HKI-272, WAY-179272;Nerlynx;Neratinib (HKI-272);NERATINIB;HKI-272;N-6404;CDP-820;WAY-179272	556.2	8.0	2.0	11.0	4.0	4.0	5.93	112.4	0.2	0.0	6.0
PD003304	NELARABINE	COc1nc(N)nc2c1ncn2[C@@H]1O[C@H](CO)[C@@H](O)[C@@H]1O	InChI=1S/C11H15N5O5/c1-20-9-5-8(14-11(12)15-9)16(3-13-5)10-7(19)6(18)4(2-17)21-10/h3-4,6-7,10,17-19H,2H2,1H3,(H2,12,14,15)/t4-,6-,7+,10-/m1/s1	IXOXBSCIXZEQEQ-UHTZMRCNSA-N				1	1													1.0	approved;investigational	121032-29-9	GW 506U78;Arranon;S1213;506U78,Arranon;Nelzarabine;Nelarabine (Arranon);NELARABINE;506U78	297.11	10.0	4.0	3.0	3.0	2.0	-1.97	148.77	0.55	4.0	6.0
PD003312	NILOTINIB	Cc1cn(-c2cc(NC(=O)c3ccc(C)c(Nc4nccc(-c5cccnc5)n4)c3)cc(C(F)(F)F)c2)cn1	InChI=1S/C28H22F3N7O/c1-17-5-6-19(10-25(17)37-27-33-9-7-24(36-27)20-4-3-8-32-14-20)26(39)35-22-11-21(28(29,30)31)12-23(13-22)38-15-18(2)34-16-38/h3-16H,1-2H3,(H,35,39)(H,33,36,37)	HHZIURLSWUIHRB-UHFFFAOYSA-N				1	1													80.0	approved;investigational	641571-10-0;1353151-22-0	AMN107;Tasigna;Nilotinib (AMN-107);AMN-107, Tasigna, Nilotinib Hydrochloride Monohydrate;AMN 107;NILOTINIB;Benzamide, 4-methyl-N-[3-(4-methyl-1H-imidazol-1-yl)-5-(trifluoromethyl)phenyl]-3-[[4-(3-pyridinyl)-2-pyrimidinyl]amino]-;NSC-747599;AMN-107;Nilotinib hydrochloride	529.18	7.0	2.0	6.0	5.0	5.0	6.36	97.62	0.11	0.0	6.0
PD003326	CRIZOTINIB	C[C@@H](Oc1cc(-c2cnn(C3CCNCC3)c2)cnc1N)c1c(Cl)ccc(F)c1Cl	InChI=1S/C21H22Cl2FN5O/c1-12(19-16(22)2-3-17(24)20(19)23)30-18-8-13(9-27-21(18)25)14-10-28-29(11-14)15-4-6-26-7-5-15/h2-3,8-12,15,26H,4-7H2,1H3,(H2,25,27)/t12-/m1/s1	KTEIFNKAUNYNJU-GFCCVEGCSA-N				1	1						1				1	1		157.0	approved;investigational	877399-52-5	CRIZOTINIB;Xalkori, PF-2341066;PF-2341066 (Crizotinib);XALKORI;Crizotinib (PF-02341066);PF 02341066;PF-2341066;NSC-756645;PF02341066;PF-02341066;S1068;(R)-Crizotinib	449.12	6.0	2.0	5.0	4.0	3.0	5.04	77.99	0.33	1.0	6.0
PD003329	VANDETANIB	COc1cc2c(Nc3ccc(Br)cc3F)ncnc2cc1OCC1CCN(C)CC1	InChI=1S/C22H24BrFN4O2/c1-28-7-5-14(6-8-28)12-30-21-11-19-16(10-20(21)29-2)22(26-13-25-19)27-18-4-3-15(23)9-17(18)24/h3-4,9-11,13-14H,5-8,12H2,1-2H3,(H,25,26,27)	UHTHHESEBZOYNR-UHFFFAOYSA-N				1	1						1					1		122.0	approved	443913-73-3;338992-00-0	Caprelsa;NSC-760766;GNF-PF-2188;NSC-744325;ZD6474;Zactima;ZD-6474;VANDETANIB;Caprelsa, GNF-Pf-2188, Zactima, ZD-64, ZD-6474;V-9402;Vandetanib (ZD6474);ZD-64	474.11	6.0	1.0	6.0	4.0	3.0	5.0	59.51	0.36	0.0	6.0
PD003333	OMACETAXINE MEPESUCCINATE	COC(=O)C[C@](O)(CCCC(C)(C)O)C(=O)O[C@@H]1C(OC)=C[C@]23CCCN2CCc2cc4c(cc2[C@H]13)OCO4	InChI=1S/C29H39NO9/c1-27(2,33)8-5-10-29(34,16-23(31)36-4)26(32)39-25-22(35-3)15-28-9-6-11-30(28)12-7-18-13-20-21(38-17-37-20)14-19(18)24(25)28/h13-15,24-25,33-34H,5-12,16-17H2,1-4H3/t24-,25-,28+,29-/m1/s1	HYFHYPWGAURHIV-JFIAXGOJSA-N				1	1						1						1	1.0	approved;investigational	26833-87-4	Homoharringtonine;H1196;Homoharringtonine (CGX-635);HHT;Myelostat;Synribo;Omacetaxine mepesuccinate, HHT, Myelostat, NSC 141633;OMACETAXINE MEPESUCCINATE;Ceflatonin;CGX-635;Cephalotaxine, 3-[4-methyl (2R)-2-hydroxy-2-(4-hydroxy-4-methylpentyl)butanedioate]	545.26	10.0	2.0	9.0	5.0	1.0	2.58	123.99	0.66	4.0	7.0
PD003339	PAZOPANIB	Cc1ccc(Nc2nccc(N(C)c3ccc4c(C)n(C)nc4c3)n2)cc1S(N)(=O)=O	InChI=1S/C21H23N7O2S/c1-13-5-6-15(11-19(13)31(22,29)30)24-21-23-10-9-20(25-21)27(3)16-7-8-17-14(2)28(4)26-18(17)12-16/h5-12H,1-4H3,(H2,22,29,30)(H,23,24,25)	CUIHSIWYWATEQL-UHFFFAOYSA-N				1	1													119.0	approved	444731-52-6;790713-33-6	GW786034;Pazopanib(GW-786034);pazopanib hydrochloride (ophthalmic);PAZOPANIB;GW786034, Votrient, Pazopanib HCl, GW786034B;Votrient;NSC-752782	437.16	8.0	2.0	5.0	4.0	4.0	3.14	119.03	0.19	0.0	6.0
PD003356	ERLOTINIB	C#Cc1cccc(Nc2ncnc3cc(OCCOC)c(OCCOC)cc23)c1	InChI=1S/C22H23N3O4/c1-4-16-6-5-7-17(12-16)25-22-18-13-20(28-10-8-26-2)21(29-11-9-27-3)14-19(18)23-15-24-22/h1,5-7,12-15H,8-11H2,2-3H3,(H,23,24,25)	AAKJLRGGTJKAMG-UHFFFAOYSA-N				1	1													123.0	approved;investigational	183321-74-6;1429636-49-6	ERLOTINIB;CP358774;RO-508231;CP-35877401;Erlotinib (OSI-774);OSI-744;R1415;NSC 718781;ERLOTINIB HYDROCHLORIDE;CP-358774;R-1415;RG-1415, Tarceva, OSI-774, R-1415, CP-358774, Ro-508231, CP-35877401, CP-358774-01, Erlotinib HCl;OSI-774;[6,7-Bis(2-methoxy-ethoxy)-quinazolin-4-yl]-(3-ethynyl- phenyl)amine hydrochloride;RG-1415;Tarceva;CP-358,774;CP358774, NSC 718781, Tarceva	393.17	7.0	1.0	10.0	3.0	3.0	3.41	74.73	0.27	0.0	6.0
PD003373	AFATINIB	CN(C)C/C=C/C(=O)Nc1cc2c(Nc3ccc(F)c(Cl)c3)ncnc2cc1O[C@H]1CCOC1	InChI=1S/C24H25ClFN5O3/c1-31(2)8-3-4-23(32)30-21-11-17-20(12-22(21)34-16-7-9-33-13-16)27-14-28-24(17)29-15-5-6-19(26)18(25)10-15/h3-6,10-12,14,16H,7-9,13H2,1-2H3,(H,30,32)(H,27,28,29)/b4-3+/t16-/m0/s1	ULXXDDBFHOBEHA-CWDCEQMOSA-N	1	1	1	1	1	1		1										44.0	approved	439081-18-2;850140-72-6;1254955-21-9	BIBW2992 (Afatinib);Tovok;GILOTRIF;AFATINIB;Afatinib (BIBW2992);Afatinib Dimaleate, BIBW2992-MA2, BIBW-2992;BIBW-2992;NSC-750691;Tomtovok;BIBW2992, Tovok;BIBW2992;BIBW 2992;S1011;GIOTRIF	485.16	7.0	2.0	8.0	4.0	3.0	4.39	88.61	0.29	1.0	6.0
PD003385	GEFITINIB	COc1cc2ncnc(Nc3ccc(F)c(Cl)c3)c2cc1OCCCN1CCOCC1	InChI=1S/C22H24ClFN4O3/c1-29-20-13-19-16(12-21(20)31-8-2-5-28-6-9-30-10-7-28)22(26-14-25-19)27-15-3-4-18(24)17(23)11-15/h3-4,11-14H,2,5-10H2,1H3,(H,25,26,27)	XGALLCVXEZPNRQ-UHFFFAOYSA-N	1		1	1	1						1				1	1		100.0	approved;investigational	184475-35-2	GEFITINIB;Iressa, ZD-1839;ZD1839;Gefitinib (Iressa);N-(3-Chloro-4-fluorophenyl)-7-methoxy-6-(3-morpholinopropoxy)quinazolin-4-amine;NSC-759856;Iressa,ZD1839;Iressa;ZD-1839;Gefitinib (ZD1839)	446.15	7.0	1.0	8.0	4.0	3.0	4.28	68.74	0.36	0.0	6.0
PD003393	VENETOCLAX	CC1(C)CCC(CN2CCN(c3ccc(C(=O)NS(=O)(=O)c4ccc(NCC5CCOCC5)c([N+](=O)[O-])c4)c(Oc4cnc5[nH]ccc5c4)c3)CC2)=C(c2ccc(Cl)cc2)C1	InChI=1S/C45H50ClN7O7S/c1-45(2)15-11-33(39(26-45)31-3-5-34(46)6-4-31)29-51-17-19-52(20-18-51)35-7-9-38(42(24-35)60-36-23-32-12-16-47-43(32)49-28-36)44(54)50-61(57,58)37-8-10-40(41(25-37)53(55)56)48-27-30-13-21-59-22-14-30/h3-10,12,16,23-25,28,30,48H,11,13-15,17-22,26-27,29H2,1-2H3,(H,47,49)(H,50,54)	LQBVNQSMGBZMKD-UHFFFAOYSA-N	1	1		1	1	1												7.0	approved;investigational	1257044-40-8	VENETOCLAX;C45H50ClN7O7S;GDC-0199;UNII-N54AIC43PW;4-[4-[[2-(4-Chlorophenyl)-4,4-dimethylcyclohex-1-en-1-yl]methyl]piperazin-1-yl]-N-[[3-nitro-4-[[(tetrahydro-2H-pyran-4-yl)methyl]amino]phenyl]sulfonyl]-2-[(1H-pyrrolo[2,3-b]pyridin-5-yl)oxy]benzamide;RG7601;chronic lymphocytic leukaemia therapy, AbbVie;Venetoclax (ABT-199);ABT 199;VENCLEXTA;RG-7601;ABT-199;ABT199;A-1231	867.32	11.0	3.0	13.0	8.0	5.0	8.66	172.03	0.38	0.0	6.0
PD003400	IDELALISIB	CC[C@H](Nc1ncnc2[nH]cnc12)c1nc2cccc(F)c2c(=O)n1-c1ccccc1	InChI=1S/C22H18FN7O/c1-2-15(28-20-18-19(25-11-24-18)26-12-27-20)21-29-16-10-6-9-14(23)17(16)22(31)30(21)13-7-4-3-5-8-13/h3-12,15H,2H2,1H3,(H2,24,25,26,27,28)/t15-/m0/s1	IFSDAJWBUCMOAH-HNNXBMFYSA-N	1	1	1	1	1	1												10.0	approved	870281-82-6;1146702-54-6	CT-CAL101;ZYDELIG;A-1138;CAL-101, GS-1101;GS-1101, CAL-101, GS-11CAL-101;CAL 101;Idealisib;CAL101;CAL-101;GS-1101;IDELALISIB;CAL-101 (GS-1101);GS 1101;GS-11CAL-101	415.16	7.0	2.0	5.0	5.0	5.0	3.75	101.38	0.14	1.0	6.0
PD003405	MITOMYCIN	CO[C@@]12[C@H](COC(N)=O)C3=C(C(=O)C(C)=C(N)C3=O)N1C[C@@H]1N[C@@H]12	InChI=1S/C15H18N4O5/c1-5-9(16)12(21)8-6(4-24-14(17)22)15(23-2)13-7(18-13)3-19(15)10(8)11(5)20/h6-7,13,18H,3-4,16H2,1-2H3,(H2,17,22)/t6-,7+,13+,15-/m1/s1	NWIBSHFKIJFRCO-WUDYKRTCSA-N				1	1						1	1						1.0	approved	50-07-7;144085-53-0;1404-00-8	Mitonco;Mitomycinum;Mito-C;Ametycin;mitomycin C;Mytozytrex,NSC-26980;Mutamycin;Ametycine;MITOMYCIN;MitoExtra;7-Amino-9.alpha.-methoxymitosane;Mit-C;MMC;Mitomycin C from Streptomyces caespitosus	334.13	8.0	3.0	3.0	4.0	0.0	-1.65	146.89	0.53	4.0	6.0
PD003414	VEMURAFENIB	CCCS(=O)(=O)Nc1ccc(F)c(C(=O)c2c[nH]c3ncc(-c4ccc(Cl)cc4)cc23)c1F	InChI=1S/C23H18ClF2N3O3S/c1-2-9-33(31,32)29-19-8-7-18(25)20(21(19)26)22(30)17-12-28-23-16(17)10-14(11-27-23)13-3-5-15(24)6-4-13/h3-8,10-12,29H,2,9H2,1H3,(H,27,28)	GPXBXXGIAQBQNI-UHFFFAOYSA-N				1	1						1				1			21.0	approved	918504-65-1;1029872-54-5	PLX-4032;PLX-4032, Ro-5185426, RG-7204, Zelboraf;PLX4032;RG7204;RG-7204;RO5185426;ZELBORAF;RO-5185426;RG 7204;R7204;PLX 4032;RO-51-85426;Vemurafenib (PLX4032);RG7204, RO5185426,PLX4032;VEMURAFENIB;RO 5185426	489.07	4.0	2.0	7.0	4.0	4.0	5.54	91.92	0.13	0.0	6.0
PD003417	TOPOTECAN	CC[C@@]1(O)C(=O)OCc2c1cc1n(c2=O)Cc2cc3c(CN(C)C)c(O)ccc3nc2-1	InChI=1S/C23H23N3O5/c1-4-23(30)16-8-18-20-12(9-26(18)21(28)15(16)11-31-22(23)29)7-13-14(10-25(2)3)19(27)6-5-17(13)24-20/h5-8,27,30H,4,9-11H2,1-3H3/t23-/m0/s1	UCFGDBYHRUNTLO-QHCPKHFHSA-N	1		1	1	1						1						1	23.0	approved;investigational	123948-87-8	TOPOTECAN;Hycamptin;TOPOTECAN HYDROCHLORIDE;SKF 104864A;NSC 609669;Hycamtin;NSC609699,Nogitecan,SKFS 104864A;Hycamptamine	421.16	8.0	2.0	3.0	5.0	3.0	1.85	104.89	0.35	1.0	6.0
PD003422	ALPELISIB	Cc1nc(NC(=O)N2CCC[C@H]2C(N)=O)sc1-c1ccnc(C(C)(C)C(F)(F)F)c1	InChI=1S/C19H22F3N5O2S/c1-10-14(11-6-7-24-13(9-11)18(2,3)19(20,21)22)30-16(25-10)26-17(29)27-8-4-5-12(27)15(23)28/h6-7,9,12H,4-5,8H2,1-3H3,(H2,23,28)(H,25,26,29)/t12-/m0/s1	STUWGJZDJHPWGZ-LBPRGKRZSA-N	1	1	1	1	1	1												10.0	approved;investigational	1217486-61-7;1217486-47-9	NVP-BYL719;Alpelisib (BYL719);(S)-N1-(4-Methyl-5-(2-(1,1,1-trifluoro-2-methylpropan-2-yl)pyridin-4-yl)thiazol-2-yl)pyrrolidine-1,2-dicarboxamide;Alpelisib, NVP-BYL719;BYL719;A-1214;BYL-719;ALPELISIB;PIQRAY;VIJOICE	441.14	5.0	2.0	4.0	3.0	2.0	3.84	101.21	0.47	1.0	6.0
PD003424	RUXOLITINIB	N#CC[C@H](C1CCCC1)n1cc(-c2ncnc3[nH]ccc23)cn1	InChI=1S/C17H18N6/c18-7-5-15(12-3-1-2-4-12)23-10-13(9-22-23)16-14-6-8-19-17(14)21-11-20-16/h6,8-12,15H,1-5H2,(H,19,20,21)/t15-/m1/s1	HFNKQEVNSGCOJV-OAHLLOKOSA-N	1	1	1	1	1			1										140.0	approved	941678-49-5;1092939-15-5	INC-424;INCB018424(R)-Ruxolitinib;JAKAVI;INCB-18424;INCB-018424, Jakafi, Ruxolitinib Phosphate, INCB-018424 Salt;INCB018424;INCB-018424;RUXOLITINIB;(R)-Ruxolitinib;INCB018424 (Ruxolitinib);INCB18424;INC424;Ruxolitinib (INCB018424)	306.16	5.0	1.0	4.0	4.0	3.0	3.47	83.18	0.41	1.0	6.0
PD003444	ABIRATERONE	C[C@]12CC[C@H]3[C@@H](CC=C4C[C@@H](O)CC[C@@]43C)[C@@H]1CC=C2c1cccnc1	InChI=1S/C24H31NO/c1-23-11-9-18(26)14-17(23)5-6-19-21-8-7-20(16-4-3-13-25-15-16)24(21,2)12-10-22(19)23/h3-5,7,13,15,18-19,21-22,26H,6,8-12,14H2,1-2H3/t18-,19-,21-,22-,23-,24+/m0/s1	GZOSMCIZMLWJML-VJLLXTKPSA-N				1	1													6.0	approved	154229-19-3	Zytiga;Pharmaprojects No. 4598;CB-7598;17-(3-Pyridyl)androsta-5,16-dien-3.beta.-ol;ABIRATERONE;Abiraterone (CB-7598)	349.24	2.0	1.0	1.0	5.0	1.0	5.4	33.12	0.62	6.0	6.0
PD003446	DASATINIB	Cc1nc(Nc2ncc(C(=O)Nc3c(C)cccc3Cl)s2)cc(N2CCN(CCO)CC2)n1	InChI=1S/C22H26ClN7O2S/c1-14-4-3-5-16(23)20(14)28-21(32)17-13-24-22(33-17)27-18-12-19(26-15(2)25-18)30-8-6-29(7-9-30)10-11-31/h3-5,12-13,31H,6-11H2,1-2H3,(H,28,32)(H,24,25,26,27)	ZBNZXTGUTAYRHI-UHFFFAOYSA-N				1	1						1					1		160.0	approved;investigational	302962-49-8	KIN001-005;Sprycel, BMS-354825-03, BMS-354825;Dasatinib Monohydrate;DASATINIB;BMS-354825;Sprycel;BMS-354825-03;N-(2-Chloro-6-methylphenyl)-2-[[6-[4-(2-hydroxyethyl)-1-piperazinyl]-2-methyl-4-pyrimidinyl]amino]-5-thiazolecarboxamide, monohydrate;NSC-759877;BMS-354825 HYDRATE;Dasatinib (BMS-354825);DASATINIB ANHYDROUS;DASATINIB HYDRATE	487.16	9.0	3.0	7.0	4.0	3.0	3.31	106.51	0.36	0.0	6.0
PD003467	AXITINIB	CNC(=O)c1ccccc1Sc1ccc2c(/C=C/c3ccccn3)n[nH]c2c1	InChI=1S/C22H18N4OS/c1-23-22(27)18-7-2-3-8-21(18)28-16-10-11-17-19(25-26-20(17)14-16)12-9-15-6-4-5-13-24-15/h2-14H,1H3,(H,23,27)(H,25,26)/b12-9+	RITAVMQDGBJQJZ-FMIVXFBMSA-N				1	1						1					1		104.0	approved;investigational	319460-85-0	AXITINIB;AG-13736;Indazole derivative 5;Axitinib (AG 013736);INLYTA;AG 013736;S1005;AG-013736;AG-013736, Inlyta, AG-13736;NSC-757441	386.12	4.0	2.0	5.0	4.0	4.0	4.64	70.67	0.05	0.0	6.0
PD003493	SORAFENIB	CNC(=O)c1cc(Oc2ccc(NC(=O)Nc3ccc(Cl)c(C(F)(F)F)c3)cc2)ccn1	InChI=1S/C21H16ClF3N4O3/c1-26-19(30)18-11-15(8-9-27-18)32-14-5-2-12(3-6-14)28-20(31)29-13-4-7-17(22)16(10-13)21(23,24)25/h2-11H,1H3,(H,26,30)(H2,28,29,31)	MLDQJTXFUGDVEO-UHFFFAOYSA-N	1		1	1	1						1				1	1		148.0	approved;investigational	284461-73-0	BAY-439006, Nexavar;[11C]-Sorafenib, Sorafenib Tosylate, BAY-54-9085, BAY-43-9006, Nexavar;BAY 43-9006 (free base);SFN;Sorafenib (BAY 43-9006);Sorafenib tosilate;4(4-{3-[4-Chloro-3-(trifluoromethyl)phenyl]ureido}phenoxy)-N(sup 2)-methylpyridine-2-carboxamide;SORAFENIB;NEXAVAR;BAY 54-9085 (tosylate salt);N-(4-chloro-3-(trifluoromethyl)phenyl)-N'-(4-(2-(N-methylcar bamoyl)-4-pyridyloxy)phenyl)urea;…	464.09	4.0	3.0	5.0	3.0	3.0	5.55	92.35	0.1	0.0	6.0
PD003504	sonidegib	Cc1c(C(=O)Nc2ccc(N3C[C@H](C)O[C@H](C)C3)nc2)cccc1-c1ccc(OC(F)(F)F)cc1	InChI=1S/C26H26F3N3O3/c1-16-14-32(15-17(2)34-16)24-12-9-20(13-30-24)31-25(33)23-6-4-5-22(18(23)3)19-7-10-21(11-8-19)35-26(27,28)29/h4-13,16-17H,14-15H2,1-3H3,(H,31,33)/t16-,17+	VZZJRYRQSPEMTK-CALCHBBNSA-N				1	1													2.0	approved;investigational	956697-53-3;1218778-76-7	NVP-LDE225;LDE225 (NVP-LDE225);Odomzo;SONIDEGIB PHOSPHATE;ERISMODEGIB;LDE225;N-[6-[(2R,6S)-2,6-Dimethyl-4-morphlinyl]-3-pyridinyl]-2-methyl-4'-(trifluoromethoxy)-[1,1'-biphenyl]-3-carboxamide;Sonidegib (NVP-LDE225);NVP-LDE 225;sonidegib;LDE-225;D3582	485.19	5.0	1.0	5.0	4.0	3.0	5.82	63.69	0.31	2.0	6.0
PD003505	LAPATINIB	CS(=O)(=O)CCNCc1ccc(-c2ccc3ncnc(Nc4ccc(OCc5cccc(F)c5)c(Cl)c4)c3c2)o1	InChI=1S/C29H26ClFN4O4S/c1-40(36,37)12-11-32-16-23-7-10-27(39-23)20-5-8-26-24(14-20)29(34-18-33-26)35-22-6-9-28(25(30)15-22)38-17-19-3-2-4-21(31)13-19/h2-10,13-15,18,32H,11-12,16-17H2,1H3,(H,33,34,35)	BCFGMOOMADDAQU-UHFFFAOYSA-N	1	1		1	1	1												25.0	approved;investigational	231277-92-2;1092929-10-6	Tykerb, Tyverb;GW-2016, GW-572016, GW572016F, Lapatinib Ditosylate, Tykerb, Lapatinib ditosylate monohydrate;GW-572016;FMM;GSK-572016;GW-2016;Tyverb;GSK572016, GW2016;GW572016;Lapatinib (free base);Lapatinib free base;GW 572016;GW2016;Lapatinib ditosylate;GSK 572016, Lapatinib;GW-572016X;LAPATINIB;GSK572016;Tykerb;N-(3-Chloro-4-{[(3-fluorophenyl)methyl]oxy}phenyl)-6-[5-({[2-(methylsulfonyl)ethyl]…	580.13	8.0	2.0	11.0	5.0	5.0	6.14	106.35	0.17	0.0	6.0
PD003512	BELINOSTAT	O=C(/C=C/c1cccc(S(=O)(=O)Nc2ccccc2)c1)NO	InChI=1S/C15H14N2O4S/c18-15(16-19)10-9-12-5-4-8-14(11-12)22(20,21)17-13-6-2-1-3-7-13/h1-11,17,19H,(H,16,18)/b10-9+	NCNRHFGMJRPRSK-MDZDMXLPSA-N				1	1						1					1		17.0	approved;investigational	414864-00-9;866323-14-0	BELINOSTAT;NSC726630;A-1380;PXD-101;PXD101,NSC726630, PX-105684;(E/Z)-Belinostat;PX-105684;PX105684;Beleodaq;PXD101;Belinostat (PXD101);PDX-101	318.07	4.0	3.0	5.0	2.0	2.0	2.01	95.5	0.0	0.0	6.0
PD003516	BENDAMUSTINE	Cn1c(CCCC(=O)O)nc2cc(N(CCCl)CCCl)ccc21	InChI=1S/C16H21Cl2N3O2/c1-20-14-6-5-12(21(9-7-17)10-8-18)11-13(14)19-15(20)3-2-4-16(22)23/h5-6,11H,2-4,7-10H2,1H3,(H,22,23)	YTKUWDBFDASYHO-UHFFFAOYSA-N				1	1													8.0	approved;investigational	16506-27-7	SDX-105 (free base);BENDAMUSTINE HYDROCHLORIDE;SDX105;Bendamustine (SDX105);BENDAMUSTINE	357.1	4.0	1.0	9.0	2.0	2.0	3.26	58.36	0.5	0.0	6.0
PD003518	REGORAFENIB	CNC(=O)c1cc(Oc2ccc(NC(=O)Nc3ccc(Cl)c(C(F)(F)F)c3)c(F)c2)ccn1	InChI=1S/C21H15ClF4N4O3/c1-27-19(31)18-10-13(6-7-28-18)33-12-3-5-17(16(23)9-12)30-20(32)29-11-2-4-15(22)14(8-11)21(24,25)26/h2-10H,1H3,(H,27,31)(H2,29,30,32)	FNHKPVJBJVTLMP-UHFFFAOYSA-N	1		1	1	1													37.0	approved	755037-03-7	BAY 73-4506;Fluoro-Sorafenib;A-1112;BAY 73-4506 monohydrate;BAY-734506;Fluoro-Sorafenib, Resihance, Stivarga,BAY 73-4506;REGORAFENIB;Regorafenib (BAY 73-4506);STIVARGA;Regorafenib Monohydrate;BAY-73-4506;REGORAFENIB ANHYDROUS;REGORAFENIB HYDRATE;Stivarga, BAY-73-4506, BAY-734506 monohydrate	482.08	4.0	3.0	5.0	3.0	3.0	5.69	92.35	0.1	0.0	6.0
PD003532	FEDRATINIB	Cc1cnc(Nc2ccc(OCCN3CCCC3)cc2)nc1Nc1cccc(S(=O)(=O)NC(C)(C)C)c1	InChI=1S/C27H36N6O3S/c1-20-19-28-26(30-21-10-12-23(13-11-21)36-17-16-33-14-5-6-15-33)31-25(20)29-22-8-7-9-24(18-22)37(34,35)32-27(2,3)4/h7-13,18-19,32H,5-6,14-17H2,1-4H3,(H2,28,29,30,31)	JOOXLOJCABQBSG-UHFFFAOYSA-N				1	1						1					1		282.0	approved;investigational	936091-26-8;1374744-69-0	TG101348;SAR-302503;CT-TG101;TG 101348;TG-101348;SAR302503;T2830;Fedratinib (TG101348);FEDRATINIB;SAR-302503, TG-101348, TG-101348, TG101348, SAR-302503;SAR 302503	524.26	8.0	3.0	10.0	4.0	3.0	4.82	108.48	0.41	0.0	6.0
PD003542	DABRAFENIB	CC(C)(C)c1nc(-c2cccc(NS(=O)(=O)c3c(F)cccc3F)c2F)c(-c2ccnc(N)n2)s1	InChI=1S/C23H20F3N5O2S2/c1-23(2,3)21-30-18(19(34-21)16-10-11-28-22(27)29-16)12-6-4-9-15(17(12)26)31-35(32,33)20-13(24)7-5-8-14(20)25/h4-11,31H,1-3H3,(H2,27,28,29)	BFSMGDJOXZAERB-UHFFFAOYSA-N				1	1													57.0	approved;investigational	1195765-45-7;1195768-06-9	DABRAFENIB;DABRAFENIB MESYLATE;GSK2118436;Dabrafenib (GSK2118436A);GSK2118436B;GSK-2118436A;GSK2118436A, GSK2118436B, Dabrafenib Mesylate;GSK-2118436;Dabrafenib (GSK2118436);GSK2118436A;TAFINLAR;CT-DABR	519.1	7.0	2.0	5.0	4.0	4.0	5.36	110.86	0.17	0.0	6.0
PD003551	TEMSIROLIMUS	CO[C@H]1C[C@@H]2CC[C@@H](C)[C@@](O)(O2)C(=O)C(=O)N2CCCC[C@H]2C(=O)O[C@H]([C@H](C)C[C@@H]2CC[C@@H](OC(=O)C(C)(CO)CO)[C@H](OC)C2)CC(=O)[C@H](C)/C=C(\C)[C@@H](O)[C@@H](OC)C(=O)[C@H](C)C[C@H](C)/C=C/C=C/C=C/1C	InChI=1S/C56H87NO16/c1-33-17-13-12-14-18-34(2)45(68-9)29-41-22-20-39(7)56(67,73-41)51(63)52(64)57-24-16-15-19-42(57)53(65)71-46(30-43(60)35(3)26-38(6)49(62)50(70-11)48(61)37(5)25-33)36(4)27-40-21-23-44(47(28-40)69-10)72-54(66)55(8,31-58)32-59/h12-14,17-18,26,33,35-37,39-42,44-47,49-50,58-59,62,67H,15-16,19-25,27-32H2,1-11H3/b14-12+,17-13+,34-18+,38-26+/t33-,35-,36-,37-,39-,40+,41+,42+,44-,45+,46+…	CBPNZQVSJQDFBE-FUXHJELOSA-N				1	1													6.0	approved	162635-04-3	CCI-779;Rapamycin 42-[3-hydroxy-2(hydroxymethyl)-2-methylpropanoate];TEMSIROLIMUS;WAY-130,779;Temsirolimus (CCI-779);NSC 683864,CCI-779;CCI-779, Temsirolimus;Torisel	1029.6	16.0	4.0	10.0	4.0	0.0	5.72	241.96	0.75	15.0	29.0
PD003575	PANOBINOSTAT	Cc1[nH]c2ccccc2c1CCNCc1ccc(/C=C/C(=O)NO)cc1	InChI=1S/C21H23N3O2/c1-15-18(19-4-2-3-5-20(19)23-15)12-13-22-14-17-8-6-16(7-9-17)10-11-21(25)24-26/h2-11,22-23,26H,12-14H2,1H3,(H,24,25)/b11-10+	FPOHNWQLNRZRFC-ZHACJKMWSA-N				1	1						1					1	1	19.0	approved;investigational	404950-80-7	NVP-LBH589;P-3703;LBH589 (Panobinostat);NVP-LBH-589;LBH-589;PANOBINOSTAT;LBH589;A-1025;Panobinostat (LBH589);LBH 589;Farydak	349.18	3.0	4.0	7.0	3.0	3.0	3.33	77.15	0.19	0.0	6.0
PD003576	OLAPARIB	O=C(c1cc(Cc2n[nH]c(=O)c3ccccc23)ccc1F)N1CCN(C(=O)C2CC2)CC1	InChI=1S/C24H23FN4O3/c25-20-8-5-15(14-21-17-3-1-2-4-18(17)22(30)27-26-21)13-19(20)24(32)29-11-9-28(10-12-29)23(31)16-6-7-16/h1-5,8,13,16H,6-7,9-12,14H2,(H,27,30)	FDLYAMZZIXQODN-UHFFFAOYSA-N	1	1	1	1	1	1												13.0	approved	763113-22-0;937799-91-2;1021843-02-6	OLAPARIB;KU0059436, AZD-2281;KU-0059436;KU 59436;KEYLYNK-010 COMPONENT OLAPARIB;OLAPARIB COMPONENT OF KEYLYNK-010;KU0059436, AZD2281;AZD2281;AZD-2281;AZ2281;AZD 2281;KU0059436;Olaparib (AZD2281);KU-59436;LYNPARZA;KU59436;O-9201;AZ-2281	434.18	4.0	1.0	4.0	5.0	3.0	2.35	86.37	0.33	0.0	6.0
PD003610	tamoxifen	CC/C(=C(\c1ccccc1)c1ccc(OCCN(C)C)cc1)c1ccccc1	InChI=1S/C26H29NO/c1-4-25(21-11-7-5-8-12-21)26(22-13-9-6-10-14-22)23-15-17-24(18-16-23)28-20-19-27(2)3/h5-18H,4,19-20H2,1-3H3/b26-25-	NKANXQFJJICGDU-QPLCGJKRSA-N				1	1													101.0	approved	10540-29-1	ICI47699;[<sup>3</sup>H]tamoxifen;ICI 47699;tamoxifen;Z-Tamoxifen;ICI 46474;trans-Tamoxifen;(Z)-Tamoxifen;Nolvadex;TAMOXIFEN CITRATE;Tamoxifen . citrate	371.22	2.0	0.0	8.0	3.0	3.0	6.0	12.47	0.23	0.0	6.0
PD003632	BORTEZOMIB	CC(C)C[C@H](NC(=O)[C@H](Cc1ccccc1)NC(=O)c1cnccn1)B(O)O	InChI=1S/C19H25BN4O4/c1-13(2)10-17(20(27)28)24-18(25)15(11-14-6-4-3-5-7-14)23-19(26)16-12-21-8-9-22-16/h3-9,12-13,15,17,27-28H,10-11H2,1-2H3,(H,23,26)(H,24,25)/t15-,17-/m0/s1	GXJABQQUPOEUTA-RDJZCZTQSA-N				1	1			1			1						1	51.0	approved;investigational	179324-69-7	B1875;LDP-341;BORTEZOMIB;NSC681239;Brotezamide;LDP 341;S1013;LDP-341,PS-341;DPBA;Bortezomib (Velcade);Velcade, LDP-341, MLM341, NSC 681239,PS-341;Velcade;MG 341;NSC 681239;Radiciol;PS-341;Bortezomib (PS-341)	384.2	6.0	4.0	9.0	2.0	2.0	0.36	124.44	0.37	2.0	6.0
PD003663	SUNITINIB	CCN(CC)CCNC(=O)c1c(C)[nH]c(/C=C2\C(=O)Nc3ccc(F)cc32)c1C	InChI=1S/C22H27FN4O2/c1-5-27(6-2)10-9-24-22(29)20-13(3)19(25-14(20)4)12-17-16-11-15(23)7-8-18(16)26-21(17)28/h7-8,11-12,25H,5-6,9-10H2,1-4H3,(H,24,29)(H,26,28)/b17-12-	WINHZLLDWRZWRT-ATVHPVEESA-N				1	1			1			1					1	1	289.0	approved;investigational	557795-19-4;1126641-10-8	SUNITINIB;Sutent (free base);SU-011248;PMID28460551-Compound-2;Sutent;1H-Pyrrole-3-carboxamide, N-[2-(diethylamino)ethyl]-5-[(Z)-(5-fluoro-1,2-dihydro-2-oxo-3H-indol-3-ylidene)methyl]-2,4-dimethyl-;NSC-736511;NSC-750690;SUNITINIB MALATE;Sunitinib (free base);SU 11248;SU-11248;Sunitinib (SU11248);NSC750690;SU-11248, Sutent, Sunitinib Malate;1H-Pyrrole-3-carboxamide,2-dihydro-2-oxo-3H-indol-3-ylide…	398.21	3.0	3.0	7.0	3.0	2.0	3.33	77.23	0.36	0.0	6.0
PD003669	LENVATINIB	COc1cc2nccc(Oc3ccc(NC(=O)NC4CC4)c(Cl)c3)c2cc1C(N)=O	InChI=1S/C21H19ClN4O4/c1-29-19-10-17-13(9-14(19)20(23)27)18(6-7-24-17)30-12-4-5-16(15(22)8-12)26-21(28)25-11-2-3-11/h4-11H,2-3H2,1H3,(H2,23,27)(H2,25,26,28)	WOSKHXYHFSIKNG-UHFFFAOYSA-N				1	1													36.0	approved;investigational	417716-92-8	LENVATINIB MESYLATE;E7080 (Lenvatinib);A-13861;E-7080;6-Quinolinecarboxamide, 4-[3-chloro-4-[[(cyclopropylamino)carbonyl]-amino]phenoxy]-7-methoxy-;ER-203492-00;KISPLYX;Lenvatinib (E7080);LENVATINIB;E7080, ER-203492-00, Lenvatinib Mesylate;E7080;LENVIMA	426.11	5.0	3.0	6.0	4.0	3.0	4.07	115.57	0.19	0.0	6.0
PD004076	ZOLEDRONIC ACID	O=P(O)(O)C(O)(Cn1ccnc1)P(=O)(O)O	InChI=1S/C5H10N2O7P2/c8-5(15(9,10)11,16(12,13)14)3-7-2-1-6-4-7/h1-2,4,8H,3H2,(H2,9,10,11)(H2,12,13,14)	XRASPMIURGNCCH-UHFFFAOYSA-N	1		1	1	1	1												16.0	approved	118072-93-8	Zoledronic Acid (Zoledronate);Zoledronic acid hydrate;CGP42446A;ZOL 446;Zoledronate;Phosphonic acid,[1-hydroxy-2-(1H-imidazol-1-yl)ethylidene]bis-;CGP-4244;Zometa;ZOLEDRONIC ACID ANHYDROUS;CPG 42446;ZA, Zoledronate, CGP-4244, GP42446A, ZOL 446, Zometa, Zomera, Aclasta, Reclast;Zoledronic acid monohydrate;ZOLEDRONIC ACID;CGP 42446;(1-Hydroxy-2-imidazol-1-ylethylidene)diphosphonic acid;Zoledronic a…	272.0	5.0	5.0	4.0	1.0	1.0	-1.12	153.11	0.4	0.0	5.0
PD004077	tretamine	C1CN1c1nc(N2CC2)nc(N2CC2)n1	InChI=1S/C9H12N6/c1-2-13(1)7-10-8(14-3-4-14)12-9(11-7)15-5-6-15/h1-6H2	IUCJMVBFZDHPDX-UHFFFAOYSA-N				1	1													0.0	approved;experimental	51-18-3	tretamine;TET;Triethanomelamine;2,4,6-Tris(1-aziridinyl)-s-triazine;Tretamin;Triamelin;Tem-Simes;Triaziridinyl triazine;TRIETHYLENEMELAMINE;Melamine, triethylene-	204.11	6.0	0.0	3.0	4.0	1.0	-0.67	47.7	0.67	0.0	6.0
PD004078	PLERIXAFOR	c1cc(CN2CCCNCCNCCCNCC2)ccc1CN1CCCNCCNCCCNCC1	InChI=1S/C28H54N8/c1-9-29-15-17-31-13-3-21-35(23-19-33-11-1)25-27-5-7-28(8-6-27)26-36-22-4-14-32-18-16-30-10-2-12-34-20-24-36/h5-8,29-34H,1-4,9-26H2	YIQPUIGJQJDJOS-UHFFFAOYSA-N	1		1	1	1	1												5.0	approved	110078-46-1;155148-31-5	AMD-3329;AMD3100;JM 3100, SID791;PLERIXAFOR OCTAHYDROCHLORIDE;JM3100;PLERIXAFOR;API0005282;A-1905;AMD 3100;JM-3100;SID791;Plerixafor hydrochloride;Plerixafor (AMD3100)	502.45	8.0	6.0	4.0	3.0	1.0	0.42	78.66	0.79	0.0	14.0
PD004081	PA-144	CO[C@H](C(=O)[C@@H](O)[C@@H](C)O)[C@@H]1Cc2cc3cc(OC4CC(OC5CC(O)C(O)C(C)O5)C(O)C(C)O4)c(C)c(O)c3c(O)c2C(=O)[C@H]1OC1CC(OC2CC(OC3CC(C)(O)C(O)C(C)O3)C(O)C(C)O2)C(O)C(C)O1	InChI=1S/C52H76O24/c1-18-29(72-34-14-30(43(58)21(4)68-34)73-33-13-28(54)42(57)20(3)67-33)12-26-10-25-11-27(49(66-9)48(63)41(56)19(2)53)50(47(62)39(25)46(61)38(26)40(18)55)76-36-16-31(44(59)23(6)70-36)74-35-15-32(45(60)22(5)69-35)75-37-17-52(8,65)51(64)24(7)71-37/h10,12,19-24,27-28,30-37,41-45,49-51,53-61,64-65H,11,13-17H2,1-9H3/t19-,20?,21?,22?,23?,24?,27+,28?,30?,31?,32?,33?,34?,35?,36?,37?,41+,…	CFCUWKMKBJTWLW-OQCYXQHVSA-N				1	1						1						1	0.0	approved		Mithracin;Aurelic acid;PA-144;plicamycin;Aureolic acid;Antibiotic LA 7017;mithramycin;1(2H)-Anthracenone, 6-[[2,6-dideoxy-3-O-(2,6-dideoxy-.beta.-D-arabino-hexo pyranosyl)-.beta.-D-arabino-hexopyranosyl]oxy]-2-[(O-2,6- dideoxy-3-C-methyl-.beta.-D-ribo-hexopyranosyl-(1.fwdarw.4) -O-2,6-dideoxy-.alpha.-D-lyxo-hexopyranosyl-(1.fwdarw.3) -2,6-dideoxy-.beta.-D-arabino-hexopyranosyl)oxy]-3-(3,4- dihydr…	1084.47	24.0	11.0	15.0	8.0	2.0	-0.25	358.2	0.77	25.0	6.0
PD004082	Cosmegen	Cc1c2oc3c(C)ccc(C(=O)N[C@@H]4C(=O)N[C@H](C(C)C)C(=O)N5CCC[C@H]5C(=O)N(C)CC(=O)N(C)[C@@H](C(C)C)C(=O)O[C@H]4C)c3nc-2c(C(=O)N[C@@H]2C(=O)N[C@H](C(C)C)C(=O)N3CCC[C@H]3C(=O)N(C)CC(=O)N(C)[C@@H](C(C)C)C(=O)O[C@H]2C)c(N)c1=O	InChI=1S/C62H86N12O16/c1-27(2)42-59(84)73-23-17-19-36(73)57(82)69(13)25-38(75)71(15)48(29(5)6)61(86)88-33(11)44(55(80)65-42)67-53(78)35-22-21-31(9)51-46(35)64-47-40(41(63)50(77)32(10)52(47)90-51)54(79)68-45-34(12)89-62(87)49(30(7)8)72(16)39(76)26-70(14)58(83)37-20-18-24-74(37)60(85)43(28(3)4)66-56(45)81/h21-22,27-30,33-34,36-37,42-45,48-49H,17-20,23-26,63H2,1-16H3,(H,65,80)(H,66,81)(H,67,78)(H,68…	RJURFGZVJUQBHK-GIUPLMLQSA-N					1													0.0	approved		Actinomycin 7;Meractinomycin;Cosmegen;Oncostatin K;DACTINOMYCIN;Actinomycin IV;Dactinomycin D;Actinomycin D;Antibiotic from Streptomyces parvullus;Lyovac cosmegen	1254.63	18.0	5.0	8.0	7.0	1.0	0.73	359.98	0.61	10.0	16.0
PD004083	EVEROLIMUS	CO[C@H]1C[C@@H]2CC[C@@H](C)[C@@](O)(O2)C(=O)C(=O)N2CCCC[C@H]2C(=O)O[C@H]([C@H](C)C[C@@H]2CC[C@@H](OCCO)[C@H](OC)C2)CC(=O)[C@H](C)/C=C(\C)[C@@H](O)[C@@H](OC)C(=O)[C@H](C)C[C@H](C)/C=C/C=C/C=C/1C	InChI=1S/C53H83NO14/c1-32-16-12-11-13-17-33(2)44(63-8)30-40-21-19-38(7)53(62,68-40)50(59)51(60)54-23-15-14-18-41(54)52(61)67-45(35(4)28-39-20-22-43(66-25-24-55)46(29-39)64-9)31-42(56)34(3)27-37(6)48(58)49(65-10)47(57)36(5)26-32/h11-13,16-17,27,32,34-36,38-41,43-46,48-49,55,58,62H,14-15,18-26,28-31H2,1-10H3/b13-11+,16-12+,33-17+,37-27+/t32-,34-,35-,36-,38-,39+,40+,41+,43-,44+,45+,46-,48-,49+,53-/m…	HKVAMNSJSFKALM-GKUWKFKPSA-N	1		1	1	1	1												8.0	approved	159351-69-6	EVEROLIMUS;RAD001, Afinitor, Zortress, Everolimus, Afinitor Disperz;SDZ-RAD;RAD001;Certican;Afinitor	957.58	14.0	3.0	9.0	4.0	0.0	6.2	204.66	0.75	15.0	29.0
PD004086	PACLITAXEL	CC(=O)O[C@H]1C(=O)[C@]2(C)[C@@H](O)C[C@H]3OC[C@@]3(OC(C)=O)[C@H]2[C@H](OC(=O)c2ccccc2)[C@]2(O)C[C@H](OC(=O)[C@H](O)[C@@H](NC(=O)c3ccccc3)c3ccccc3)C(C)=C1C2(C)C	InChI=1S/C47H51NO14/c1-25-31(60-43(56)36(52)35(28-16-10-7-11-17-28)48-41(54)29-18-12-8-13-19-29)23-47(57)40(61-42(55)30-20-14-9-15-21-30)38-45(6,32(51)22-33-46(38,24-58-33)62-27(3)50)39(53)37(59-26(2)49)34(25)44(47,4)5/h7-21,31-33,35-38,40,51-52,57H,22-24H2,1-6H3,(H,48,54)/t31-,32-,33+,35-,36+,37+,38-,40-,45+,46-,47+/m0/s1	RCINICONZNJXQF-MZXODVADSA-N	1	1	1	1	1						1						1	44.0	approved;vet_approved	33069-62-4;1203669-79-7	NSC125973;BMS 181339-01;Paclitaxel (Taxol);Taxol (Registered Trademark);Tax-11-en-9-one, 5.beta.,20-epoxy-1,2.alpha.,4,7.beta., 10.beta.,13.alpha.- hexahydroxy-, 4,10-diacetate 2- benzoate,13-ester with (2R,3S)-N-benzoyl-3-phenylisoserine;paclitaxel, Shanghai Fudan-Zhangjiang;NSC-125973;Paxene;Abraxane;Onxol;PACLITAXEL;Taxol;CHEMBL428647;NSC 125973;7 epi Taxol;7-epi-Taxol;Bris Taxol;7,11-Methano-…	853.33	14.0	4.0	10.0	7.0	3.0	3.74	221.29	0.45	11.0	8.0
PD004087	CABAZITAXEL	CO[C@H]1C[C@H]2OC[C@@]2(OC(C)=O)[C@H]2[C@H](OC(=O)c3ccccc3)[C@]3(O)C[C@H](OC(=O)[C@H](O)[C@@H](NC(=O)OC(C)(C)C)c4ccccc4)C(C)=C([C@@H](OC)C(=O)[C@]12C)C3(C)C	InChI=1S/C45H57NO14/c1-24-28(57-39(51)33(48)32(26-17-13-11-14-18-26)46-40(52)60-41(3,4)5)22-45(53)37(58-38(50)27-19-15-12-16-20-27)35-43(8,36(49)34(55-10)31(24)42(45,6)7)29(54-9)21-30-44(35,23-56-30)59-25(2)47/h11-20,28-30,32-35,37,48,53H,21-23H2,1-10H3,(H,46,52)/t28-,29-,30+,32-,33+,34+,35-,37-,43+,44-,45+/m0/s1	BMQGVNUXMIRLCK-OAGWZNDDSA-N				1	1						1						1	4.0	approved	183133-96-2	Jevtana;Cabazitaxel (XRP6258);TXD 258;RPR-116258A, TXD 258, Taxoid XRP6258;RPR-116258A;taxoid XRP6258;XRP6258;CABAZITAXEL	835.38	14.0	3.0	10.0	6.0	2.0	4.57	202.45	0.58	11.0	8.0
PD004088	DOCETAXEL	CC(=O)O[C@@]12CO[C@@H]1C[C@H](O)[C@@]1(C)C(=O)[C@H](O)C3=C(C)[C@@H](OC(=O)[C@H](O)[C@@H](NC(=O)OC(C)(C)C)c4ccccc4)C[C@@](O)([C@@H](OC(=O)c4ccccc4)[C@@H]12)C3(C)C	InChI=1S/C43H53NO14/c1-22-26(55-37(51)32(48)30(24-15-11-9-12-16-24)44-38(52)58-39(3,4)5)20-43(53)35(56-36(50)25-17-13-10-14-18-25)33-41(8,34(49)31(47)29(22)40(43,6)7)27(46)19-28-42(33,21-54-28)57-23(2)45/h9-18,26-28,30-33,35,46-48,53H,19-21H2,1-8H3,(H,44,52)/t26-,27-,28+,30-,31+,32+,33-,35-,41+,42-,43+/m0/s1	ZDZOTLJHXYCWBA-VCVYQWHSSA-N	1		1	1	1						1						1	9.0	approved;investigational	114977-28-5;114915-20-7	DOCETAXEL;DOCETAXEL ANHYDROUS;TXT;Docetaxel (Taxotere);RP 56976;NSC 628503;Taxotere;RP-56976	807.35	14.0	5.0	8.0	6.0	2.0	3.26	224.45	0.56	11.0	8.0
PD004089	CARFILZOMIB	CC(C)C[C@H](NC(=O)[C@H](CCc1ccccc1)NC(=O)CN1CCOCC1)C(=O)N[C@@H](Cc1ccccc1)C(=O)N[C@@H](CC(C)C)C(=O)[C@@]1(C)CO1	InChI=1S/C40H57N5O7/c1-27(2)22-32(36(47)40(5)26-52-40)42-39(50)34(24-30-14-10-7-11-15-30)44-38(49)33(23-28(3)4)43-37(48)31(17-16-29-12-8-6-9-13-29)41-35(46)25-45-18-20-51-21-19-45/h6-15,27-28,31-34H,16-26H2,1-5H3,(H,41,46)(H,42,50)(H,43,48)(H,44,49)/t31-,32-,33-,34-,40+/m0/s1	BLMPQMFVWMYDKT-NZTKNTHTSA-N				1	1			1			1						1	17.0	approved;investigational	868540-17-4	CARFILZOMIB;CT-CARF;A-1098;PR-171;Kyprolis;Carfilzomib (PR-171)	719.43	8.0	4.0	20.0	4.0	2.0	2.58	158.47	0.57	5.0	6.0
PD004090	VALRUBICIN	CCCCC(=O)OCC(=O)[C@]1(O)Cc2c(O)c3c(c(O)c2[C@@H](OC2CC(NC(=O)C(F)(F)F)C(O)C(C)O2)C1)C(=O)c1c(OC)cccc1C3=O	InChI=1S/C34H36F3NO13/c1-4-5-9-21(40)49-13-20(39)33(47)11-16-24(19(12-33)51-22-10-17(27(41)14(2)50-22)38-32(46)34(35,36)37)31(45)26-25(29(16)43)28(42)15-7-6-8-18(48-3)23(15)30(26)44/h6-8,14,17,19,22,27,41,43,45,47H,4-5,9-13H2,1-3H3,(H,38,46)/t14?,17?,19-,22?,27?,33-/m0/s1	ZOCKGBMQLCSHFP-ZQUOIQDWSA-N				1	1						1	1						0.0	approved	56124-62-0;136816-53-0	VALRUBICIN;Valstar;Trifluoroacetyladriamycin-14-valerate;Adriamycin, trifluoroacetyl-, 14-valerate;AD 32;Valtaxin;Antibiotic AD 32;NSC-246131;AD-32;N-Trifluoroacetyladriamycin-14-valerate;Pentanoic acid, 2-[1,2,3,4,6,11-hexahydro-2,5,12-trihydroxy-7-methoxy-6,11-dioxo-4-[[2,3,6-trideoxy-3-[(trifluoroacetyl)amino]-.alpha.-L-lyxo-hexopyranosyl]oxy]-2-naphthacenyl]-2-oxoethyl ester, (2S-cis)-	723.21	13.0	5.0	10.0	5.0	2.0	2.46	215.22	0.5	6.0	6.0
PD004091	PTG	COc1cc([C@@H]2c3cc4c(cc3[C@@H](OC3OC5CO[C@@H](c6cccs6)OC5C(O)C3O)[C@H]3COC(=O)[C@H]23)OCO4)cc(OC)c1O	InChI=1S/C32H32O13S/c1-37-19-6-13(7-20(38-2)25(19)33)23-14-8-17-18(42-12-41-17)9-15(14)28(16-10-39-30(36)24(16)23)44-32-27(35)26(34)29-21(43-32)11-40-31(45-29)22-4-3-5-46-22/h3-9,16,21,23-24,26-29,31-35H,10-12H2,1-2H3/t16-,21?,23+,24-,26?,27?,28+,29?,31+,32?/m0/s1	NRUKOCRGYNPUPR-ANTWWVKXSA-N					1													0.0	approved		Furo[3',4':6,7]naphtho[2,3-d]-1,3-dioxol-6(5aH)-one, 5,8,8a,9-tetrahydro-5-(4-hydroxy-3,5-dimethoxyphenyl)-9-[[4,6-O-(2-thienylmethylene)-.beta.-D-glucopyranosyl]oxy]-, [5R-(5.alpha.,5a.beta.,8a.alpha.,9.beta.)]-;4'-Demethylepipodophyllotoxin thenylidene glucoside;PTG;Vumon;4-Demethylepipodophyllotoxin-.beta.-D-thenylideneglucoside;teniposide;Vee M-26;VM 26;EPT	656.16	14.0	3.0	6.0	8.0	3.0	2.75	160.83	0.47	10.0	6.0
PD004094	CERITINIB	Cc1cc(Nc2ncc(Cl)c(Nc3ccccc3S(=O)(=O)C(C)C)n2)c(OC(C)C)cc1C1CCNCC1	InChI=1S/C28H36ClN5O3S/c1-17(2)37-25-15-21(20-10-12-30-13-11-20)19(5)14-24(25)33-28-31-16-22(29)27(34-28)32-23-8-6-7-9-26(23)38(35,36)18(3)4/h6-9,14-18,20,30H,10-13H2,1-5H3,(H2,31,32,33,34)	VERWOWGGCGHDQE-UHFFFAOYSA-N	1	1		1	1	1					1				1			49.0	approved	1032900-25-6	cpd 15;NVP-LDK378-NX;4MK;LDK378;LDK-378;CERITINIB[MI];ZYKADIA;Ceritinib (LDK378);CERITINIB;LDK 378;NVP-LDK-378-NX	557.22	8.0	3.0	9.0	4.0	3.0	6.36	105.24	0.43	0.0	6.0
PD004097	EPE	COc1cc([C@@H]2c3cc4c(cc3[C@@H](OC3OC5COC(C)OC5C(O)C3O)[C@H]3COC(=O)[C@H]23)OCO4)cc(OC)c1O	InChI=1S/C29H32O13/c1-11-36-9-20-27(40-11)24(31)25(32)29(41-20)42-26-14-7-17-16(38-10-39-17)6-13(14)21(22-15(26)8-37-28(22)33)12-4-18(34-2)23(30)19(5-12)35-3/h4-7,11,15,20-22,24-27,29-32H,8-10H2,1-3H3/t11?,15-,20?,21+,22-,24?,25?,26+,27?,29?/m0/s1	VJJPUSNTGOMMGY-SEMSPOPGSA-N					1						1						1	1.0	approved	33419-42-0	ETOPOSIDE;VePesid;Epipodophyllotoxin, 4'-demethyl-, 9-(4,6-O-ethylidene-.beta.-D-glucopyranoside);EPE;Epipodophyllotoxin VP-16213;DEMETHY-EPIPODOPHYLLOTOXIN,ETHYLIDENE GLUCOSIDE,;Toposar;VP-16;4-Demethylepipodophyllotoxin-.beta.-D-ethylideneglucoside;4'-Demethylepipodophyllotoxin ethylidene-.beta.-D-glucoside	588.18	13.0	3.0	5.0	7.0	2.0	1.34	160.83	0.55	10.0	6.0
PD004099	bosutinib	COc1cc(Nc2c(C#N)cnc3cc(OCCCN4CCN(C)CC4)c(OC)cc23)c(Cl)cc1Cl	InChI=1S/C26H29Cl2N5O3/c1-32-6-8-33(9-7-32)5-4-10-36-25-13-21-18(11-24(25)35-3)26(17(15-29)16-30-21)31-22-14-23(34-2)20(28)12-19(22)27/h11-14,16H,4-10H2,1-3H3,(H,30,31)	UBPYILGKFZZVDX-UHFFFAOYSA-N				1	1													206.0	approved	380843-75-4;380443-75-4	bosutinib;4-(2,4-Dichloro-5-methoxyphenylamino)-6-methoxy-7-(3-(4-methylpiperazin-1-yl)propoxy)quinoline-3-carbonitrile;SK-606; Bosutinib;Bosutinib (SKI-606);SKI 606;PZ0192;B18771;BOSUTINIB (AS MONOHYDRATE);BOSUTINIB HYDRATE;BOSUTINIB MONOHYDRATE;SKI-606;Bosulif, SKI-606, Bosutinib Monohydrate;BOSULIF	529.16	8.0	1.0	9.0	4.0	3.0	5.19	82.88	0.38	0.0	6.0
PD004100	PONATINIB	Cc1ccc(C(=O)Nc2ccc(CN3CCN(C)CC3)c(C(F)(F)F)c2)cc1C#Cc1cnc2cccnn12	InChI=1S/C29H27F3N6O/c1-20-5-6-22(16-21(20)8-10-25-18-33-27-4-3-11-34-38(25)27)28(39)35-24-9-7-23(26(17-24)29(30,31)32)19-37-14-12-36(2)13-15-37/h3-7,9,11,16-18H,12-15,19H2,1-2H3,(H,35,39)	PHXJVRSECIGDHY-UHFFFAOYSA-N				1	1													78.0	approved;investigational	943319-70-8;1114544-31-8	KIN001-192;AP-24534 HCl, AP-24534, Iclusig, Ponatinib HCl;Benzamide, 3-(2-imidazo[1,2-b]-pyridazin-3-ylethynyl)-4-methyl-N-[4[(4-methyl-1-piperazinyl)-methyl]-3-(trifluoromethyl)-phenyl]-;PMID25656651-Compound-5;AP-24534;AP24534;AP24534 (Ponatinib);AP 24534;S1490;A3349;PONATINIB;ICLUSIG;Ponatinib (AP24534)	532.22	6.0	1.0	4.0	5.0	4.0	4.46	65.77	0.28	0.0	6.0
PD004101	ENZALUTAMIDE	CNC(=O)c1ccc(N2C(=S)N(c3ccc(C#N)c(C(F)(F)F)c3)C(=O)C2(C)C)cc1F	InChI=1S/C21H16F4N4O2S/c1-20(2)18(31)28(12-5-4-11(10-26)15(8-12)21(23,24)25)19(32)29(20)13-6-7-14(16(22)9-13)17(30)27-3/h4-9H,1-3H3,(H,27,30)	WXCXUHSOUPDCQV-UHFFFAOYSA-N				1	1													4.0	approved	915087-33-1	Xtandi;F2175;MDV3100;MDV 3100;N-Methyl-4-[3-(4-cyano-3-trifluoromethylphenyl)-5,5-dimethyl-4-oxo-2-thioxoimidazolidin-1-yl]-2-fluorobenzamide;Enzalutamide (MDV3100);ENZALUTAMIDE;MDV-3100	464.09	4.0	1.0	3.0	3.0	2.0	3.99	76.44	0.24	0.0	6.0
PD004103	PRALATREXATE	C#CCC(Cc1cnc2nc(N)nc(N)c2n1)c1ccc(C(=O)N[C@@H](CCC(=O)O)C(=O)O)cc1	InChI=1S/C23H23N7O5/c1-2-3-14(10-15-11-26-20-18(27-15)19(24)29-23(25)30-20)12-4-6-13(7-5-12)21(33)28-16(22(34)35)8-9-17(31)32/h1,4-7,11,14,16H,3,8-10H2,(H,28,33)(H,31,32)(H,34,35)(H4,24,25,26,29,30)/t14?,16-/m0/s1	OGSBUKJUDHAQEA-WMCAAGNKSA-N	1		1	1	1	1												6.0	approved;investigational	146464-95-1	Pralatrexate(Folotyn);Pralatrexate (NSC 754230);10-Propargyl-10-deazaaminopterin;PRALATREXATE;NSC 754230;Folotyn;PDX	477.18	9.0	5.0	10.0	3.0	3.0	0.98	207.3	0.26	2.0	6.0
PD004104	IXABEPILONE	C/C(=C\c1csc(C)n1)[C@@H]1C[C@@H]2O[C@]2(C)CCC[C@H](C)[C@H](O)[C@@H](C)C(=O)C(C)(C)[C@@H](O)CC(=O)N1	InChI=1S/C27H42N2O5S/c1-15-9-8-10-27(7)22(34-27)12-20(16(2)11-19-14-35-18(4)28-19)29-23(31)13-21(30)26(5,6)25(33)17(3)24(15)32/h11,14-15,17,20-22,24,30,32H,8-10,12-13H2,1-7H3,(H,29,31)/b16-11+/t15-,17+,20-,21-,22-,24-,27+/m0/s1	FABUFPQFXZVHFB-PVYNADRNSA-N				1	1													4.0	approved;investigational	219989-84-1	BMS 247550;BMS 247550-1;Ixabepilone (BMS-247550);Azaepothilone B;Azaepothilone B, BMS-247550, Ixempra, Aza-epothilone B;Ixempra;IXABEPILONE;Aza-epothilone B;BMS-247550;7-Oxa-4-azabicyclo[14.1.0]heptadecane -5,9-dione, 7,11-dihydroxy-8,8,10,12,16-pentamethyl-3-[(1E)-1-methyl-2-(2-methyl-4-thiazolyl)ethenyl]-, (1S,3S,7S,10R,11S,12S,16R)-	506.28	7.0	3.0	2.0	3.0	1.0	4.05	112.05	0.74	7.0	16.0
PD004105	idarubicin	CC(=O)C1(O)Cc2c(O)c3c(c(O)c2C(OC2CC(N)C(O)C(C)O2)C1)C(=O)c1ccccc1C3=O	InChI=1S/C26H27NO9/c1-10-21(29)15(27)7-17(35-10)36-16-9-26(34,11(2)28)8-14-18(16)25(33)20-19(24(14)32)22(30)12-5-3-4-6-13(12)23(20)31/h3-6,10,15-17,21,29,32-34H,7-9,27H2,1-2H3	XDXDZDZNSLXDNA-UHFFFAOYSA-N				1	1						1	1						0.0		57852-57-0	idarubicin	497.17	10.0	5.0	3.0	5.0	2.0	1.02	176.61	0.42	6.0	6.0
PD004107	IBRUTINIB	C=CC(=O)N1CCCC(n2nc(-c3ccc(Oc4ccccc4)cc3)c3c(N)ncnc32)C1	InChI=1S/C25H24N6O2/c1-2-21(32)30-14-6-7-18(15-30)31-25-22(24(26)27-16-28-25)23(29-31)17-10-12-20(13-11-17)33-19-8-4-3-5-9-19/h2-5,8-13,16,18H,1,6-7,14-15H2,(H2,26,27,28)	XYFPWWZEPKGCCK-UHFFFAOYSA-N				1	1													7.0	approved	936563-87-0;936563-96-1	Ibrutinib (PCI-32765);Ibrutinib Racemate;PCI-32765;KIN0000174;Ibrutinib (Racemate);IBRUTINIB;(R)-1-(3-(4-Amino-3-(4-phenoxyphenyl)-1H-pyrazolo[3,4-d]pyrimidin-1-yl)piperidin-1-yl)prop-2-en-1-one;PCI-32765 (Racemate);PCI-32765,Imbruvica	440.2	7.0	1.0	5.0	5.0	4.0	4.22	99.16	0.2	1.0	6.0
PD004108	RALOXIFENE	O=C(c1ccc(OCCN2CCCCC2)cc1)c1c(-c2ccc(O)cc2)sc2cc(O)ccc12	InChI=1S/C28H27NO4S/c30-21-8-4-20(5-9-21)28-26(24-13-10-22(31)18-25(24)34-28)27(32)19-6-11-23(12-7-19)33-17-16-29-14-2-1-3-15-29/h4-13,18,30-31H,1-3,14-17H2	GZUITABIAKMVPG-UHFFFAOYSA-N	1		1	1	1						1				1			71.0	approved;investigational	84449-90-1;1020061-04-4	Evista;[2-(4-Hydroxyphenyl)-6-hydroxybenzo[b]thien-3-yl][4-(2-(1-piperidinyl)ethoxy)phenyl]methanone;LY156758 (free base);RALOXIFENE;RALOXIFENE HYDROCHLORIDE;Methanone, [6-Hydroxy-2-(4-hydroxyphenyl)benzo[b]thien-3-yl][4-[2-(1-piperidinyl)ethoxy]phenyl]-;Keoxifene, Pharoxifene, LY-139481, LY-156758, CCRIS-7129;LY 139481;Keoxifene;LY139481	473.17	6.0	2.0	7.0	5.0	4.0	6.08	70.0	0.25	0.0	6.0
PD004109	VISMODEGIB	CS(=O)(=O)c1ccc(C(=O)Nc2ccc(Cl)c(-c3ccccn3)c2)c(Cl)c1	InChI=1S/C19H14Cl2N2O3S/c1-27(25,26)13-6-7-14(17(21)11-13)19(24)23-12-5-8-16(20)15(10-12)18-4-2-3-9-22-18/h2-11H,1H3,(H,23,24)	BPQMGSKTAYIVFO-UHFFFAOYSA-N				1	1													4.0	approved;investigational	879085-55-9	VISMODEGIB;V-4050;GDC0449;RG 3616;GDC 0449;Vismodegib, free base;2-Chloro-N-(4-chloro-3-(2-pyridl)phenyl)-4-(methylsulfonyl)benzamide;GDC-0449;Erivedge;GDC-0449 (Vismodegib);Vismodegib (GDC-0449)	420.01	4.0	1.0	4.0	3.0	3.0	4.71	76.13	0.05	0.0	6.0
PD004112	MITOXANTRONE	O=C1c2c(O)ccc(O)c2C(=O)c2c(NCCNCCO)ccc(NCCNCCO)c21	InChI=1S/C22H28N4O6/c27-11-9-23-5-7-25-13-1-2-14(26-8-6-24-10-12-28)18-17(13)21(31)19-15(29)3-4-16(30)20(19)22(18)32/h1-4,23-30H,5-12H2	KKZJGLLVHKMTCM-UHFFFAOYSA-N	1		1	1	1	1					1	1	1				1	64.0	approved;investigational	65271-80-9;137635-96-2	CL-232325;DHAQ;Mitroxone;MITOXANTRONE;mitozantrone;Novantron;Novantrone;NSC 301739;MITOXANTRONE70476-82-3;Mitoxantrone HCl;9,10-Anthracenedione, 1,4-dihydroxy-5,8-bis[[2-[(2-hydroxyethyl)amino]ethyl] amino]-;CL 232325;MITOXANTRONE DIHYDROCHLORIDE;Dihydroxyanthraquinone;Mitoxantrone (free base);MITOXANTRONE HYDROCHLORIDE	444.2	10.0	8.0	12.0	3.0	2.0	-0.14	163.18	0.36	0.0	6.0
PD004113	CAPECITABINE	CCCCCOC(=O)Nc1nc(=O)n(C2OC(C)C(O)C2O)cc1F	InChI=1S/C15H22FN3O6/c1-3-4-5-6-24-15(23)18-12-9(16)7-19(14(22)17-12)13-11(21)10(20)8(2)25-13/h7-8,10-11,13,20-21H,3-6H2,1-2H3,(H,17,18,22,23)	GAGWJHPBXLXJQN-UHFFFAOYSA-N				1	1													0.0	approved		Ro 09-1978/000;CAPECITABINE;CAPE;Xeloda	359.15	8.0	3.0	6.0	2.0	1.0	0.76	122.91	0.67	4.0	6.0
PD004114	FLUDARABINE PHOSPHATE	Nc1nc(F)nc2c1ncn2C1OC(COP(=O)(O)O)C(O)C1O	InChI=1S/C10H13FN5O7P/c11-10-14-7(12)4-8(15-10)16(2-13-4)9-6(18)5(17)3(23-9)1-22-24(19,20)21/h2-3,5-6,9,17-18H,1H2,(H2,12,14,15)(H2,19,20,21)	GIUYCYHIANZCFB-UHFFFAOYSA-N				1	1													0.0	approved		Beneflur;FLUDARABINE PHOSPHATE;Fludara;9H-Purin-6-amine, 2-fluoro-9-(5-O-phosphono-.beta.-D-arabinofuranosyl)-	365.05	10.0	5.0	4.0	3.0	2.0	-1.72	186.07	0.5	4.0	6.0
PD004115	CARBOPLATIN	N[Pt]1(N)OC(=O)C2(CCC2)C(=O)O1	InChI=1S/C6H8O4.2H2N.Pt/c7-4(8)6(5(9)10)2-1-3-6;;;/h1-3H2,(H,7,8)(H,9,10);2*1H2;/q;2*-1;+4/p-2	YAYRGNWWLMLWJE-UHFFFAOYSA-L				1	1													0.0	approved	41575-94-4	Paraplat;1,1-Cyclobutanedicarboxylate diammine platinum(II);cis-Diammine(1,1-cyclobutanedicarboxylato)platinum(II);Platinum(II), (1,1-cyclobutanedicarboxylato)diammine-, cis-;Platinum, diamine(1,1-cyclobutanedicarboxylato(2-)-O,O')-, (SP-4-2)-;CBDCA;Platinum, diammine[1,1-cyclobutanedicarboxylato(2-)-O,O']-, (SP-4-2)-;Paraplatin;cis-(1,1-Cyclobutanedicarboxylato)diammineplatinum(II);CARBOPLATIN	369.03	6.0	2.0	0.0	2.0	0.0	-1.01	104.64	0.67	0.0	6.0
PD004116	CAFdA	Nc1nc(Cl)nc2c1ncn2C1OC(CO)C(O)C1F	InChI=1S/C10H11ClFN5O3/c11-10-15-7(13)5-8(16-10)17(2-14-5)9-4(12)6(19)3(1-18)20-9/h2-4,6,9,18-19H,1H2,(H2,13,15,16)	WDDPHFBMKLOVOX-UHFFFAOYSA-N				1	1													0.0	approved		CLOFARABINE;Clolar;Clofarex;Adenine, 2-chloro-9-(2-deoxy-2-fluoro-.beta.-D-arabinofuranosyl)-;Adenosine, 2-chloro-2'-deoxy-2'-fluoro-;CAFdA	303.05	8.0	3.0	2.0	3.0	2.0	-0.35	119.31	0.5	4.0	6.0
PD004117	POMALIDOMIDE	Nc1cccc2c1C(=O)N(C1CCC(=O)NC1=O)C2=O	InChI=1S/C13H11N3O4/c14-7-3-1-2-6-10(7)13(20)16(12(6)19)8-4-5-9(17)15-11(8)18/h1-3,8H,4-5,14H2,(H,15,17,18)	UVSMNLNDYGZFPF-UHFFFAOYSA-N				1	1		1											13.0	approved	19171-19-8	POMALIDOMIDE;CC-4047;Pomalidomide (CC-4047);Pomalyst;A3476;4-Amino-2-(2,6-dioxo-3-piperidyl)isoindoline-1,3-dione	273.07	5.0	2.0	1.0	3.0	1.0	-0.33	109.57	0.23	1.0	6.0
PD004118	LENALIDOMIDE	Nc1cccc2c1CN(C1CCC(=O)NC1=O)C2=O	InChI=1S/C13H13N3O3/c14-9-3-1-2-7-8(9)6-16(13(7)19)10-4-5-11(17)15-12(10)18/h1-3,10H,4-6,14H2,(H,15,17,18)	GOTYRUGSSMKFNF-UHFFFAOYSA-N				1	1		1											13.0	approved	191732-72-6;443912-14-9;1243329-97-6	Lenalidomide (CC-5013);ENMD-0997;LENALIDOMIDE;3-(4-Amino-1-oxo-1,3-dihydro-2h-isoindol-2-yl)piperidine-2,6-dione;CC5013;2,6-Piperidinedione, 3-(4-amino-1,3-dihydro-1-oxo-2H-isoindol-2-yl)-;CC-5013;Revlimid;3-(7-Amino-3-oxo-1H-isoindol-2-yl)-piperidine-2,6-dione	259.1	4.0	2.0	1.0	3.0	1.0	0.03	92.5	0.31	1.0	6.0
PD004120	Co-V	OCC1OC(n2cnc3c2N=CNC[C@H]3O)CC1O	InChI=1S/C11H16N4O4/c16-3-8-6(17)1-9(19-8)15-5-14-10-7(18)2-12-4-13-11(10)15/h4-9,16-18H,1-3H2,(H,12,13)/t6?,7-,8?,9?/m1/s1	FPVKHBSQESCIEP-LDIRUYLGSA-N					1													0.0	approved	53910-25-1	Nipent;2'-DEOXYCOFORMYCIN;Deaminase inhibitor;CI-825;Co-V;PENTOSTATIN;2'-DCF;Covidarabine;Co-Vidarabine;Vira A deaminase inhibitor	268.12	8.0	4.0	2.0	3.0	1.0	-1.18	112.13	0.64	4.0	7.0
PD004122	cladribine	Nc1nc(Cl)nc2c1ncn2C1CC(O)C(CO)O1	InChI=1S/C10H12ClN5O3/c11-10-14-8(12)7-9(15-10)16(3-13-7)6-1-4(18)5(2-17)19-6/h3-6,17-18H,1-2H2,(H2,12,14,15)	PTOAARAWEBMLNO-UHFFFAOYSA-N				1	1						1						1	1.0	approved	5542-92-7	cladribine;Leustatin;Leustat;Cladibina;RWJ-26251;Adenosine, 2-chloro-2'-deoxy-	285.06	8.0	3.0	2.0	3.0	2.0	-0.3	119.31	0.5	3.0	6.0
PD004123	STZ	CN(N=O)C(=O)N[C@@H](C=O)[C@@H](O)[C@H](O)[C@H](O)CO	InChI=1S/C8H15N3O7/c1-11(10-18)8(17)9-4(2-12)6(15)7(16)5(14)3-13/h2,4-7,13-16H,3H2,1H3,(H,9,17)/t4-,5+,6+,7+/m0/s1	AGRCPNMCOXLKFO-BDVNFPICSA-N				1	1													0.0	approved	18883-66-4	Zanosar;2-Deoxy-2-(3-methyl-3-nitrosoureido)-D-glucopyranose;Streptozocin;STZ;Streptozoticin;U-9889;U 9889;D-Glucose, 2-deoxy-2-(3-methyl-3-nitrosoureido)-;D-Glucopyranose, 2-deoxy-2-[[(methylnitrosoamino)carbonyl]amino]-;2-Deoxy-2-(3-methyl-3-nitrosoureido)-.alpha.(and.beta.)-D-glucopyranose;Streptozotocin	265.09	8.0	5.0	7.0	0.0	0.0	-3.05	159.76	0.75	4.0	0.0
PD004125	URACIL MUSTARD	O=c1[nH]cc(N(CCCl)CCCl)c(=O)[nH]1	InChI=1S/C8H11Cl2N3O2/c9-1-3-13(4-2-10)6-5-11-8(15)12-7(6)14/h5H,1-4H2,(H2,11,12,14,15)	IDPUKCWIGUEADI-UHFFFAOYSA-N				1	1													1.0	approved	66-75-1	Nordopan;URACIL MUSTARD;Uramustin;5-[Di(.beta.-chloroethyl)amino]uracil;Uracil nitrogen mustard;Aminouracil mustard;2,6-Dihydroxy-5-bis[2-chloroethyl]aminopyrimidine;uramustine;5-[Di(2-chloroethyl)amino]uracil;5-[Bis(2-chloroethyl)amino]uracil	251.02	3.0	2.0	5.0	1.0	1.0	0.35	68.96	0.5	0.0	6.0
PD004126	DECITABINE	Nc1ncn(C2CC(O)C(CO)O2)c(=O)n1	InChI=1S/C8H12N4O4/c9-7-10-3-12(8(15)11-7)6-1-4(14)5(2-13)16-6/h3-6,13-14H,1-2H2,(H2,9,11,15)	XAUDJQYHKZQPEU-UHFFFAOYSA-N				1	1						1						1	0.0	approved	22432-95-7;2353-33-5	5-aza-2'-deoxycytidine;1,3,5-Triazin-2(1H)-one, 4-amino-1-(2-deoxy-.beta.-D-erythro-pentofuranosyl)-;DECITABINE;Dacogen;s-Triazin-2(1H)-one, 4-amino-1-(2-deoxy-.beta.-D-erythro-pentofuranosyl-	228.09	8.0	3.0	2.0	2.0	1.0	-2.14	123.49	0.62	3.0	6.0
PD004127	AZACITIDINE	Nc1ncn(C2OC(CO)C(O)C2O)c(=O)n1	InChI=1S/C8H12N4O5/c9-7-10-2-12(8(16)11-7)6-5(15)4(14)3(1-13)17-6/h2-6,13-15H,1H2,(H2,9,11,16)	NMUSYJAQQFHJEW-UHFFFAOYSA-N				1	1													1.0	approved	65886-71-7;320-67-2	AZACITIDINE;Anitibiotic U 18496;5 AZC;Azacytidine, 5-;Mylosar;Vidaza;FAZARIBINE;Ladakamycin;5-AC;5-AZCR;5-Azacytidine	244.08	9.0	4.0	2.0	2.0	1.0	-3.17	143.72	0.62	4.0	6.0
PD008955	cytidine	Nc1ccn(C2OC(CO)C(O)C2O)c(=O)n1	InChI=1S/C9H13N3O5/c10-5-1-2-12(9(16)11-5)8-7(15)6(14)4(3-13)17-8/h1-2,4,6-8,13-15H,3H2,(H2,10,11,16)	UHDGCWIWMRVCDJ-UHFFFAOYSA-N				1	1													0.0		685901-63-7;7428-39-9;65-46-3	cytidine;cytarabine;Xylocydine;cytarabine, Access	243.09	8.0	4.0	2.0	2.0	1.0	-2.56	130.83	0.56	4.0	6.0
PD009031	uridine triacetate	CC(=O)OC[C@H]1O[C@@H](n2ccc(=O)[nH]c2=O)[C@H](OC(C)=O)[C@@H]1OC(C)=O	InChI=1S/C15H18N2O9/c1-7(18)23-6-10-12(24-8(2)19)13(25-9(3)20)14(26-10)17-5-4-11(21)16-15(17)22/h4-5,10,12-14H,6H2,1-3H3,(H,16,21,22)/t10-,12-,13-,14-/m1/s1	AUFUWRKPQLGTGF-FMKGYKFTSA-N				1	1													0.0	approved;investigational	293738-13-3;4105-38-8	Vistonuridine;Xuriden;Uridine, 2,3,5-triacetate;(2R,3R,4R,5R)-2-(Acetoxymethyl)-5-(2,4-dioxo-3,4-dihydropyrimidin-1(2H)-yl)tetrahydrofuran-3,4-diyl diacetate;2',3',5'-Triacetyluridine;uridine triacetate;vistonuridine, PN401	370.1	10.0	1.0	5.0	2.0	1.0	-1.14	142.99	0.53	4.0	6.0
PD009249	OSIMERTINIB	C=CC(=O)Nc1cc(Nc2nccc(-c3cn(C)c4ccccc34)n2)c(OC)cc1N(C)CCN(C)C	InChI=1S/C28H33N7O2/c1-7-27(36)30-22-16-23(26(37-6)17-25(22)34(4)15-14-33(2)3)32-28-29-13-12-21(31-28)20-18-35(5)24-11-9-8-10-19(20)24/h7-13,16-18H,1,14-15H2,2-6H3,(H,30,36)(H,29,31,32)	DUYJMQONPNNFPI-UHFFFAOYSA-N				1	1			1										17.0	approved	1421373-65-0	AZD-9291 FREE BASE;OSIMERTINIB;AZD 9291;TAGRISSO;AZD9291;N-{2-[(2-Dimethylaminoethyl)methylamino]-4-methoxy-5-[4-(1-methyl-1H-indol-3-yl)-pyrimidin-2-ylamino]phenyl}acrylamide;Osimertinib (AZD9291);AZD-9291, Osimertinib mesylate, AZD-9291 mesylate;Mereletinib;AZD-9291;HG-14-8-02;2-Propenamide, N-[2-[[2-(dimethylamino)ethyl]methylamino]-4-methoxy-5-[[4-(1-methyl-1H-indol-3-yl)-2-pyrimidinyl]amino]…	499.27	8.0	2.0	10.0	4.0	4.0	4.51	87.55	0.25	0.0	6.0
PD009336	COBIMETINIB	O=C(c1ccc(F)c(F)c1Nc1ccc(I)cc1F)N1CC(O)([C@@H]2CCCCN2)C1	InChI=1S/C21H21F3IN3O2/c22-14-6-5-13(19(18(14)24)27-16-7-4-12(25)9-15(16)23)20(29)28-10-21(30,11-28)17-3-1-2-8-26-17/h4-7,9,17,26-27,30H,1-3,8,10-11H2/t17-/m0/s1	BSMCAPRUBJMWDF-KRWDZBQOSA-N				1	1													6.0	approved;investigational	934660-93-2	XL518;RG7420;GDC0973;GDC 0973;GDC-0623;RG 7420;RG-7420, GDC-0973, Cobimetinib Fumarate, XL-518, RG-7420, RG-7421, GDC-0973;GDC-0973;GDC 0623;XL-518;Cobimetinib (GDC-0973);RG7420,XL518;A-1180;COTELLIC;RG-7420;COBIMETINIB;RG-7421;XL 518	531.06	4.0	3.0	4.0	4.0	2.0	3.78	64.6	0.38	1.0	6.0
PD009733	irinotecan	CCc1c2c(nc3ccc(OC(=O)N4CCC(N5CCCCC5)CC4)cc13)-c1cc3c(c(=O)n1C2)COC(=O)[C@]3(O)CC	InChI=1S/C33H38N4O6/c1-3-22-23-16-21(43-32(40)36-14-10-20(11-15-36)35-12-6-5-7-13-35)8-9-27(23)34-29-24(22)18-37-28(29)17-26-25(30(37)38)19-42-31(39)33(26,41)4-2/h8-9,16-17,20,41H,3-7,10-15,18-19H2,1-2H3/t33-/m0/s1	UWKQSNNFCGGAFS-XIFFEERXSA-N				1	1						1				1		1	22.0	approved;investigational	97682-44-5;100286-90-6	VAL-413(free base);IRINOTECAN HYDROCHLORIDE;(+)-Irinotecan,CPT-11;irinotecan;CPT-11;Topotecin;Irinotecan hydrochloride trihydrate;(+)-Irinotecan;Irinotecan (CPT-11);Camptosar;CPT-11(+)-Irinotecan	586.28	9.0	1.0	4.0	7.0	3.0	4.09	114.2	0.52	1.0	6.0
PD009913	vinblastine	CC[C@]1(O)C[C@H]2CN(CCc3c([nH]c4ccccc34)[C@@](C(=O)OC)(c3cc4c(cc3OC)N(C)[C@H]3[C@@](O)(C(=O)OC)[C@H](OC(C)=O)[C@]5(CC)C=CCN6CC[C@]43[C@@H]65)C2)C1	InChI=1S/C46H58N4O9/c1-8-42(54)23-28-24-45(40(52)57-6,36-30(15-19-49(25-28)26-42)29-13-10-11-14-33(29)47-36)32-21-31-34(22-35(32)56-5)48(4)38-44(31)17-20-50-18-12-16-43(9-2,37(44)50)39(59-27(3)51)46(38,55)41(53)58-7/h10-14,16,21-22,28,37-39,47,54-55H,8-9,15,17-20,23-26H2,1-7H3/t28-,37+,38-,39-,42+,43-,44-,45+,46+/m1/s1	JXLYSJRDGCGARV-XQKSVPLYSA-N				1	1						1						1	5.0		132142-72-4	vinblastine;Vinblastine sulfate salt	810.42	12.0	3.0	7.0	9.0	3.0	3.99	154.1	0.59	10.0	9.0
PD009969	vincristine	CC[C@]1(O)C[C@H]2CN(CCc3c([nH]c4ccccc34)[C@@](C(=O)OC)(c3cc4c(cc3OC)N(C=O)[C@H]3[C@@](O)(C(=O)OC)[C@H](OC(C)=O)[C@]5(CC)C=CCN6CC[C@]43[C@@H]65)C2)C1	InChI=1S/C46H56N4O10/c1-7-42(55)22-28-23-45(40(53)58-5,36-30(14-18-48(24-28)25-42)29-12-9-10-13-33(29)47-36)32-20-31-34(21-35(32)57-4)50(26-51)38-44(31)16-19-49-17-11-15-43(8-2,37(44)49)39(60-27(3)52)46(38,56)41(54)59-6/h9-13,15,20-21,26,28,37-39,47,55-56H,7-8,14,16-19,22-25H2,1-6H3/t28-,37+,38-,39-,42+,43-,44-,45+,46+/m1/s1	OGWKCGZFUXNPDA-XQKSVPLYSA-N				1	1													13.0	approved	28379-27-3;57-22-7	Leurocristine;22-Oxovincaleukoblastine;Oncovine;vincristine;Vinkristin;Vincrystine	824.4	12.0	3.0	8.0	9.0	3.0	3.52	171.17	0.57	10.0	9.0
PD010313	Ribociclib	CN(C)C(=O)c1cc2cnc(Nc3ccc(N4CCNCC4)cn3)nc2n1C1CCCC1	InChI=1S/C23H30N8O/c1-29(2)22(32)19-13-16-14-26-23(28-21(16)31(19)17-5-3-4-6-17)27-20-8-7-18(15-25-20)30-11-9-24-10-12-30/h7-8,13-15,17,24H,3-6,9-12H2,1-2H3,(H,25,26,27,28)	RHXHGRAEPCAFML-UHFFFAOYSA-N				1	1													19.0	approved;investigational	1211441-98-3	Ribociclib;N,N-Dimethyl 7-cyclopentyl-2-(5-piperazin-1-ylpyridin-2-ylamino)-7H-pyrrolo[2,3-d]pyrimidine-6-carboxamide;NVP-LEE011;LEE-011, NVP-LEE011;LEE 011;LEE-011;A-1277;LEE-011A;Ribociclib (LEE011);LEE011;LEE011A	434.25	8.0	2.0	5.0	5.0	3.0	2.8	91.21	0.48	0.0	6.0
PD010381	SELINEXOR	O=C(/C=C\n1cnc(-c2cc(C(F)(F)F)cc(C(F)(F)F)c2)n1)NNc1cnccn1	InChI=1S/C17H11F6N7O/c18-16(19,20)11-5-10(6-12(7-11)17(21,22)23)15-26-9-30(29-15)4-1-14(31)28-27-13-8-24-2-3-25-13/h1-9H,(H,25,27)(H,28,31)/b4-1-	DEVSOMFAQLZNKR-RJRFIUFISA-N				1	1			1										2.0	approved;investigational	1393477-72-9	SELINEXOR;CS-2185;ATG-010;KPT-330;Selinexor (KPT-330)	443.09	7.0	2.0	5.0	3.0	3.0	3.39	97.62	0.12	0.0	6.0
PD010552	apalutamide	CNC(=O)c1ccc(N2C(=S)N(c3cnc(C#N)c(C(F)(F)F)c3)C(=O)C23CCC3)cc1F	InChI=1S/C21H15F4N5O2S/c1-27-17(31)13-4-3-11(8-15(13)22)30-19(33)29(18(32)20(30)5-2-6-20)12-7-14(21(23,24)25)16(9-26)28-10-12/h3-4,7-8,10H,2,5-6H2,1H3,(H,27,31)	HJBWBFZLDZWPHF-UHFFFAOYSA-N				1	1													2.0	approved;investigational	956104-40-8	apalutamide;ARN 509;ARN-509;Benzamide, 4-[7-[6-cyano-5-(trifluoromethyl)-3-pyridinyl]-8-oxo-6-thioxo-5,7-diazaspiro-[3.4]oct-5-yl]-2-fluoro-N-methyl-;Apalutamide?(ARN-509)	477.09	5.0	1.0	3.0	4.0	2.0	3.53	89.33	0.29	0.0	6.0
PD010610	tazemetostat	CCN(c1cc(-c2ccc(CN3CCOCC3)cc2)cc(C(=O)NCc2c(C)cc(C)[nH]c2=O)c1C)C1CCOCC1	InChI=1S/C34H44N4O4/c1-5-38(29-10-14-41-15-11-29)32-20-28(27-8-6-26(7-9-27)22-37-12-16-42-17-13-37)19-30(25(32)4)33(39)35-21-31-23(2)18-24(3)36-34(31)40/h6-9,18-20,29H,5,10-17,21-22H2,1-4H3,(H,35,39)(H,36,40)	NSQSAUGJQHDYNO-UHFFFAOYSA-N	1	1	1	1	1													5.0	approved;investigational	1403254-99-8	tazemetostat;EPZ6438;A-1623;EPZ-6438;EPZ 6438;CT-EPZ438;E7438;Tazemetostat (EPZ-6438);E-7438	572.34	6.0	2.0	9.0	5.0	3.0	4.73	86.9	0.47	0.0	6.0
PD010641	TALAZOPARIB	Cn1ncnc1[C@H]1c2n[nH]c(=O)c3cc(F)cc(c23)N[C@@H]1c1ccc(F)cc1	InChI=1S/C19H14F2N6O/c1-27-18(22-8-23-27)15-16(9-2-4-10(20)5-3-9)24-13-7-11(21)6-12-14(13)17(15)25-26-19(12)28/h2-8,15-16,24H,1H3,(H,26,28)/t15-,16-/m1/s1	HWGQMRYQVZSGDQ-HZPDHXFCSA-N	1	1		1	1	1												9.0	approved;investigational	1207456-01-6	BMN-673;Talazoparib (BMN 673);TALAZOPARIB;LT-673;BICALUTAMIDE;TALAZOPARIB TOSYLATE	380.12	6.0	2.0	2.0	5.0	4.0	2.63	88.49	0.16	2.0	6.0
PD010647	DUVELISIB	C[C@H](Nc1ncnc2[nH]cnc12)c1cc2cccc(Cl)c2c(=O)n1-c1ccccc1	InChI=1S/C22H17ClN6O/c1-13(28-21-19-20(25-11-24-19)26-12-27-21)17-10-14-6-5-9-16(23)18(14)22(30)29(17)15-7-3-2-4-8-15/h2-13H,1H3,(H2,24,25,26,27,28)/t13-/m0/s1	SJVQHLPISAIATJ-ZDUSSCGKSA-N				1	1													8.0	approved;investigational	1201438-56-3	COPIKTRA;DUVELISIB HYDRATE;DUVELISIB MONOHYDRATE;Duvelisib (IPI-145);DUVELISIB;CS-0888;INK1197;IPI-145;INK-1197;INK-1147	416.12	6.0	2.0	4.0	5.0	5.0	4.48	88.49	0.09	1.0	6.0
PD010655	BINIMETINIB	Cn1cnc2c(F)c(Nc3ccc(Br)cc3F)c(C(=O)NOCCO)cc21	InChI=1S/C17H15BrF2N4O3/c1-24-8-21-16-13(24)7-10(17(26)23-27-5-4-25)15(14(16)20)22-12-3-2-9(18)6-11(12)19/h2-3,6-8,22,25H,4-5H2,1H3,(H,23,26)	ACWZRVQXLIRSDF-UHFFFAOYSA-N				1	1													4.0	approved;investigational	606143-89-9;1073666-70-2	BINIMETINIB;MEK162;MEK-162;ARRY-162, MEK-162, NVP-MEK162, ARRY-438162;ARRY-162;ARRY 438162;NVP-MEK162;Binimetinib (MEK162);ARRY-162,ARRY-438162;ARRY-438162;MEK162 (ARRY-438162);CT-A162;MEKTOVI	440.03	6.0	3.0	6.0	3.0	3.0	3.01	88.41	0.18	0.0	6.0
PD010693	DACOMITINIB	COc1cc2ncnc(Nc3ccc(F)c(Cl)c3)c2cc1NC(=O)/C=C/CN1CCCCC1	InChI=1S/C24H25ClFN5O2/c1-33-22-14-20-17(24(28-15-27-20)29-16-7-8-19(26)18(25)12-16)13-21(22)30-23(32)6-5-11-31-9-3-2-4-10-31/h5-8,12-15H,2-4,9-11H2,1H3,(H,30,32)(H,27,28,29)/b6-5+	LVXJQMNHJWSHET-AATRIKPKSA-N				1	1			1										10.0	approved;investigational	1110813-31-4	S2727;PF299804,PF299;PF-299804;Dacomitinib (PF-00299804);DACOMITINIB;PF-00299804, PF-00299804-03;PF299;DACOMITINIB HYDRATE;DACOMITINIB ANHYDROUS;PF-00299804;PF299804	469.17	6.0	2.0	7.0	4.0	3.0	5.16	79.38	0.29	0.0	6.0
PD010838	MLN9708	CC(C)C[C@H](NC(=O)CNC(=O)c1cc(Cl)ccc1Cl)B1OC(=O)CC(CC(=O)O)(C(=O)O)O1	InChI=1S/C20H23BCl2N2O9/c1-10(2)5-14(21-33-17(29)8-20(34-21,19(31)32)7-16(27)28)25-15(26)9-24-18(30)12-6-11(22)3-4-13(12)23/h3-4,6,10,14H,5,7-9H2,1-2H3,(H,24,30)(H,25,26)(H,27,28)(H,31,32)/t14-,20?/m0/s1	YTXSYWAKVMZICI-PVCZSOGJSA-N				1	1			1			1						1	5.0	approved	1201902-80-8	S2181;MLN9708;MLN 9708;Ninlaro;Ixazomib Citrate (MLN9708) Analogue;IXAZOMIB CITRATE;MLN-9708	516.09	7.0	4.0	10.0	2.0	1.0	1.54	168.33	0.45	2.0	6.0
PD012397	pexidartinib	FC(F)(F)c1ccc(CNc2ccc(Cc3c[nH]c4ncc(Cl)cc34)cn2)cn1	InChI=1S/C20H15ClF3N5/c21-15-6-16-14(10-28-19(16)29-11-15)5-12-2-4-18(26-7-12)27-9-13-1-3-17(25-8-13)20(22,23)24/h1-4,6-8,10-11H,5,9H2,(H,26,27)(H,28,29)	JGWRKYUXBBNENE-UHFFFAOYSA-N	1	1		1	1													14.0	approved;investigational	1029044-16-3	pexidartinib;Pexidartinib (PLX3397);PLX-3397;CML-261;PLX3397	417.1	4.0	2.0	5.0	4.0	4.0	5.23	66.49	0.15	0.0	6.0
PD012421	enasidenib	CC(C)(O)CNc1nc(Nc2ccnc(C(F)(F)F)c2)nc(-c2cccc(C(F)(F)F)n2)n1	InChI=1S/C19H17F6N7O/c1-17(2,33)9-27-15-30-14(11-4-3-5-12(29-11)18(20,21)22)31-16(32-15)28-10-6-7-26-13(8-10)19(23,24)25/h3-8,33H,9H2,1-2H3,(H2,26,27,28,30,31,32)	DYLUUSLLRIQKOE-UHFFFAOYSA-N				1	1													2.0	approved;investigational	1446502-11-9	AG-221;enasidenib;AG221;Enasidenib ;CS-5017;Enasidenib (AG-221)	473.14	8.0	3.0	6.0	3.0	3.0	4.29	108.74	0.32	0.0	6.0
PD012458	GLASDEGIB	CN1CC[C@@H](NC(=O)Nc2ccc(C#N)cc2)C[C@@H]1c1nc2ccccc2[nH]1	InChI=1S/C21H22N6O/c1-27-11-10-16(24-21(28)23-15-8-6-14(13-22)7-9-15)12-19(27)20-25-17-4-2-3-5-18(17)26-20/h2-9,16,19H,10-12H2,1H3,(H,25,26)(H2,23,24,28)/t16-,19-/m1/s1	SFNSLLSYNZWZQG-VQIMIIECSA-N				1	1													1.0	approved;investigational	1095173-27-5	GLASDEGIB;1-((2R,4R)-2-(1H-benzo[d]imidazol-2-yl)-1-methylpiperidin-4-yl)-3-(4-cyanophenyl)urea;Glasdegib (PF-04449913);PF-04449913 ;PF-04449913	374.19	4.0	3.0	3.0	4.0	3.0	3.39	96.84	0.29	2.0	6.0
PD012595	COPANLISIB	COc1c(OCCCN2CCOCC2)ccc2c1N=C(NC(=O)c1cnc(N)nc1)N1CCN=C21	InChI=1S/C23H28N8O4/c1-33-19-17(35-10-2-6-30-8-11-34-12-9-30)4-3-16-18(19)28-23(31-7-5-25-20(16)31)29-21(32)15-13-26-22(24)27-14-15/h3-4,13-14H,2,5-12H2,1H3,(H2,24,26,27)(H,28,29,32)	PZBCKZWLPGJMAO-UHFFFAOYSA-N				1	1													9.0	approved;investigational	1032568-63-0	BAY80-6946;BAY 84-1236, BAY-80-6946, BAY 80-6946, Copanlisib hydrochloride;BAY 80-6946;COPANLISIB HYDROCHLORIDE;COPANLISIB;BAY-80-6946	480.22	11.0	2.0	7.0	5.0	2.0	0.66	139.79	0.43	0.0	6.0
PD012803	brigatinib	COc1cc(N2CCC(N3CCN(C)CC3)CC2)ccc1Nc1ncc(Cl)c(Nc2ccccc2P(C)(C)=O)n1	InChI=1S/C29H39ClN7O2P/c1-35-15-17-37(18-16-35)21-11-13-36(14-12-21)22-9-10-24(26(19-22)39-2)33-29-31-20-23(30)28(34-29)32-25-7-5-6-8-27(25)40(3,4)38/h5-10,19-21H,11-18H2,1-4H3,(H2,31,32,33,34)	AILRADAXUVEEIR-UHFFFAOYSA-N	1	1		1	1													12.0	approved;investigational	1197953-54-0	AP26113;CS-4278;Brigatinib (AP26113);AP 26113;ALUNBRIG;brigatinib;AP-26113	583.26	9.0	2.0	8.0	5.0	3.0	5.09	85.86	0.45	0.0	6.0
PD012826	ENTRECTINIB	CN1CCN(c2ccc(C(=O)Nc3n[nH]c4ccc(Cc5cc(F)cc(F)c5)cc34)c(NC3CCOCC3)c2)CC1	InChI=1S/C31H34F2N6O2/c1-38-8-10-39(11-9-38)25-3-4-26(29(19-25)34-24-6-12-41-13-7-24)31(40)35-30-27-17-20(2-5-28(27)36-37-30)14-21-15-22(32)18-23(33)16-21/h2-5,15-19,24,34H,6-14H2,1H3,(H2,35,36,37,40)	HAYYBYPASCDWEQ-UHFFFAOYSA-N				1	1						1					1		63.0	approved;investigational	1108743-60-7	RXDX-101, NMS-E628;ROZLYTREK;Entrectinib (RXDX-101);ENTRECTINIB;RXDX-101;NMS-E628	560.27	6.0	3.0	7.0	6.0	4.0	5.03	85.52	0.35	0.0	6.0
PD012871	CAPMATINIB	CNC(=O)c1ccc(-c2cnc3ncc(Cc4ccc5ncccc5c4)n3n2)cc1F	InChI=1S/C23H17FN6O/c1-25-22(31)18-6-5-16(11-19(18)24)21-13-28-23-27-12-17(30(23)29-21)10-14-4-7-20-15(9-14)3-2-8-26-20/h2-9,11-13H,10H2,1H3,(H,25,31)	LIOLIMKSCNQPLV-UHFFFAOYSA-N	1	1	1	1	1													2.0	approved;investigational	1029712-80-8	CAPMATINIB;INCB-28060;Capmatinib (INCB28060);INC280, NVP-INC280;INC-280;NVP-INC280;INC280;INCB-28060 FREE BASE;INCB28060;NVP-INC280-NX;INCB 28060;NVP-INC280, INC-280, INCB-28060;A-1419;NYP-INC280-NX	412.14	6.0	1.0	4.0	5.0	5.0	3.43	85.07	0.09	0.0	6.0
PD012925	niraparib	NC(=O)c1cccc2cn(-c3ccc([C@@H]4CCCNC4)cc3)nc12	InChI=1S/C19H20N4O/c20-19(24)17-5-1-3-15-12-23(22-18(15)17)16-8-6-13(7-9-16)14-4-2-10-21-11-14/h1,3,5-9,12,14,21H,2,4,10-11H2,(H2,20,24)/t14-/m1/s1	PCHKPVIQAHNQLW-CQSZACIVSA-N	1	1	1	1	1	1												11.0	approved;investigational	1038915-60-4	Zejula;niraparib;MK 4827;MK-4827;MK4827;Niraparib (MK-4827);ZL-2306;JNJ-64091742	320.16	4.0	2.0	3.0	4.0	3.0	2.59	72.94	0.26	1.0	6.0
PD013003	LORLATINIB	C[C@H]1Oc2cc(cnc2N)-c2c(nn(C)c2C#N)CN(C)C(=O)c2ccc(F)cc21	InChI=1S/C21H19FN6O2/c1-11-15-7-13(22)4-5-14(15)21(29)27(2)10-16-19(17(8-23)28(3)26-16)12-6-18(30-11)20(24)25-9-12/h4-7,9,11H,10H2,1-3H3,(H2,24,25)/t11-/m1/s1	IIXWYSCJSQVBQM-LLVKDONJSA-N				1	1													17.0	approved;investigational	1454846-35-5	PF-6463922;lorlantinib;PF-06463922;Loratinib;LORBRENA;PF 06463922;LORLATINIB;A-1925;PMID28270010-Compound-Figure21-b;Lorlatinib?(PF-6463922)	406.16	7.0	1.0	0.0	4.0	3.0	2.8	110.06	0.24	1.0	12.0
PD014231	ESTRAMUSTINE PHOSPHATE	C[C@]12CC[C@@H]3c4ccc(OC(=O)N(CCCl)CCCl)cc4CC[C@H]3[C@@H]1CC[C@@H]2OP(=O)(O)O	InChI=1S/C23H32Cl2NO6P/c1-23-9-8-18-17-5-3-16(31-22(27)26(12-10-24)13-11-25)14-15(17)2-4-19(18)20(23)6-7-21(23)32-33(28,29)30/h3,5,14,18-21H,2,4,6-13H2,1H3,(H2,28,29,30)/t18-,19-,20+,21+,23+/m1/s1	ADFOJJHRTBFFOF-RBRWEJTLSA-N					1													4.0	approved;investigational	4891-15-0	Estracyt;ESTRAMUSTINE PHOSPHATE	519.13	4.0	2.0	7.0	4.0	1.0	5.3	96.3	0.7	5.0	6.0
PD016163	pemetrexed	Nc1nc(=O)c2c(CCc3ccc(C(=O)N[C@@H](CCC(=O)O)C(=O)O)cc3)c[nH]c2[nH]1	InChI=1S/C20H21N5O6/c21-20-24-16-15(18(29)25-20)12(9-22-16)6-3-10-1-4-11(5-2-10)17(28)23-13(19(30)31)7-8-14(26)27/h1-2,4-5,9,13H,3,6-8H2,(H,23,28)(H,26,27)(H,30,31)(H4,21,22,24,25,29)/t13-/m0/s1	WBXPDJSOTKVWSJ-ZDUSSCGKSA-N				1	1													15.0	approved;investigational	137281-23-3;1006872-74-7	LY231514, Alimta;LY231514;LY-231514 Disodium Hydrate;Alimta;LY-231514;Pemetrexed acid;pemetrexed;Pemetrexed disodium	427.15	6.0	6.0	9.0	3.0	3.0	0.67	191.26	0.25	1.0	6.0
PD017930	ENCORAFENIB	COC(=O)N[C@@H](C)CNc1nccc(-c2cn(C(C)C)nc2-c2cc(Cl)cc(NS(C)(=O)=O)c2F)n1	InChI=1S/C22H27ClFN7O4S/c1-12(2)31-11-16(17-6-7-25-21(28-17)26-10-13(3)27-22(32)35-4)20(29-31)15-8-14(23)9-18(19(15)24)30-36(5,33)34/h6-9,11-13,30H,10H2,1-5H3,(H,27,32)(H,25,26,28)/t13-/m0/s1	CMJCXYNUCSMDBY-ZDUSSCGKSA-N				1	1													22.0	approved;investigational	1269440-17-6	ENCORAFENIB;BRAFTOVI;LGX 818;Encorafenib (LGX818);NVP-LGX818, LGX-818, NVP-LGX818-NXA;LGX-818;LGX818;NVP-LGX-818-NXA;NVP-LGX818;NVP-LGX818-NXA	539.15	9.0	3.0	9.0	3.0	3.0	3.91	140.13	0.36	1.0	6.0
PD018527	RUCAPARIB	CNCc1ccc(-c2[nH]c3cc(F)cc4c3c2CCNC4=O)cc1	InChI=1S/C19H18FN3O/c1-21-10-11-2-4-12(5-3-11)18-14-6-7-22-19(24)15-8-13(20)9-16(23-18)17(14)15/h2-5,8-9,21,23H,6-7,10H2,1H3,(H,22,24)	HMABYWSNWIZPAG-UHFFFAOYSA-N				1	1													17.0	approved;investigational	283173-50-2;459868-92-9	RUCAPARIB;AG014699;A-6053;S1098;AG-14447;AG-014699;Rubraca, AG014699, PF01367338;PF-01367338;RUCAPARIB PHOSPHATE	323.14	2.0	3.0	3.0	4.0	3.0	2.98	56.92	0.21	0.0	7.0
PD021518	Darolutamide	CC(O)c1cc(C(=O)N[C@@H](C)Cn2ccc(-c3ccc(C#N)c(Cl)c3)n2)n[nH]1	InChI=1S/C19H19ClN6O2/c1-11(22-19(28)18-8-17(12(2)27)23-24-18)10-26-6-5-16(25-26)13-3-4-14(9-21)15(20)7-13/h3-8,11-12,27H,10H2,1-2H3,(H,22,28)(H,23,24)/t11-,12?/m0/s1	BLIJXOOIHRSQRB-PXYINDEMSA-N				1	1													2.0	approved;investigational	1297538-32-9	ODM-201;Darolutamide (ODM-201);Darolutamide;BAY-1841788	398.13	6.0	3.0	6.0	3.0	3.0	2.67	119.62	0.26	2.0	6.0
PD038907	ABEMACICLIB	CCN1CCN(Cc2ccc(Nc3ncc(F)c(-c4cc(F)c5nc(C)n(C(C)C)c5c4)n3)nc2)CC1	InChI=1S/C27H32F2N8/c1-5-35-8-10-36(11-9-35)16-19-6-7-24(30-14-19)33-27-31-15-22(29)25(34-27)20-12-21(28)26-23(13-20)37(17(2)3)18(4)32-26/h6-7,12-15,17H,5,8-11,16H2,1-4H3,(H,30,31,33,34)	UZWDCWONPYILKI-UHFFFAOYSA-N	1	1		1	1													54.0	approved;investigational	1231929-97-7	ABEMACICLIB;LY-2835219;2-Pyrimidinamine, N-[5-[(4-ethyl-1-piperazinyl)methyl]-2-pyridinyl]-5-fluoro-4-[4-fluoro-2-methyl-1-(1-methylethyl)-1H-benzimidazol-6-yl]-;VERZENIOS;abemaciclib (LY2835219);LY2835219 ;VERZENIO;LY2835219;CDK4/6 dual inhibitor	506.27	8.0	1.0	7.0	5.0	4.0	4.94	75.0	0.41	0.0	6.0
PD039019	vinorelbine	CCC1=C[C@@H]2CN(C1)Cc1c([nH]c3ccccc13)[C@@](C(=O)OC)(c1cc3c(cc1OC)N(C)[C@H]1[C@@](O)(C(=O)OC)[C@H](OC(C)=O)[C@]4(CC)C=CCN5CC[C@]31[C@@H]54)C2	InChI=1S/C45H54N4O8/c1-8-27-19-28-22-44(40(51)55-6,36-30(25-48(23-27)24-28)29-13-10-11-14-33(29)46-36)32-20-31-34(21-35(32)54-5)47(4)38-43(31)16-18-49-17-12-15-42(9-2,37(43)49)39(57-26(3)50)45(38,53)41(52)56-7/h10-15,19-21,28,37-39,46,53H,8-9,16-18,22-25H2,1-7H3/t28-,37-,38+,39+,42+,43+,44-,45-/m0/s1	GBABOYUKABKIAF-IELIFDKJSA-N				1	1						1						1	7.0	approved;investigational	71486-22-1	Navelbine;Navelbine ditartrate;VINORELBINE BASE;Vinorelbine Tartrate;Biovelbin;Vinorelbine (Navelbine);KW-2307 base;vinorelbine;Vinorelbine ditartrate	778.39	11.0	2.0	7.0	9.0	3.0	4.75	133.87	0.53	9.0	8.0
PD039172	ADR	COc1cccc2c1C(=O)c1c(O)c3c(c(O)c1C2=O)C[C@@](O)(C(=O)CO)C[C@@H]3OC1CC(N)C(O)C(C)O1	InChI=1S/C27H29NO11/c1-10-22(31)13(28)6-17(38-10)39-15-8-27(36,16(30)9-29)7-12-19(15)26(35)21-20(24(12)33)23(32)11-4-3-5-14(37-2)18(11)25(21)34/h3-5,10,13,15,17,22,29,31,33,35-36H,6-9,28H2,1-2H3/t10?,13?,15-,17?,22?,27-/m0/s1	AOJJSUZBOXZQNB-SNFLSGHGSA-N				1	1						1	1			1	1	1	5.0				543.17	12.0	6.0	5.0	5.0	2.0	0.0	206.07	0.44	6.0	6.0
PD046123	trifluridine	O=c1[nH]c(=O)n(C2CC(O)C(CO)O2)cc1C(F)(F)F	InChI=1S/C10H11F3N2O5/c11-10(12,13)4-2-15(9(19)14-8(4)18)7-1-5(17)6(3-16)20-7/h2,5-7,16-17H,1,3H2,(H,14,18,19)	VSQQQLOSPVPRAZ-UHFFFAOYSA-N				1	1													0.0	approved	7057-42-3;70-00-8	trifluridine;TFDU;F3TDR;Trifluoromethyldeoxyuridine;F3T;5-(Trifluoromethyl)deoxyuridine;F3DThd;Viroptic;Trifluorothymidine	296.06	6.0	3.0	2.0	2.0	1.0	-0.8	104.55	0.6	3.0	6.0
PD046740	ivosidenib	N#Cc1ccnc(N2C(=O)CC[C@H]2C(=O)N(c2cncc(F)c2)[C@H](C(=O)NC2CC(F)(F)C2)c2ccccc2Cl)c1	InChI=1S/C28H22ClF3N6O3/c29-21-4-2-1-3-20(21)25(26(40)36-18-11-28(31,32)12-18)37(19-10-17(30)14-34-15-19)27(41)22-5-6-24(39)38(22)23-9-16(13-33)7-8-35-23/h1-4,7-10,14-15,18,22,25H,5-6,11-12H2,(H,36,40)/t22-,25-/m0/s1	WIJZXSAJMHAVGX-DHLKQENFSA-N				1	1													1.0	approved;investigational	1448347-49-6	ivosidenib;AG-881;Ivosidenib (AG-120);AG-120;A-1323;AG120	582.14	6.0	1.0	7.0	5.0	3.0	4.32	119.29	0.29	2.0	6.0
PD049144	erdafitinib	COc1cc(OC)cc(N(CCNC(C)C)c2ccc3ncc(-c4cnn(C)c4)nc3c2)c1	InChI=1S/C25H30N6O2/c1-17(2)26-8-9-31(20-10-21(32-4)13-22(11-20)33-5)19-6-7-23-24(12-19)29-25(15-27-23)18-14-28-30(3)16-18/h6-7,10-17,26H,8-9H2,1-5H3	OLAHOMJCDNXHFI-UHFFFAOYSA-N				1	1													11.0	approved;investigational	1346242-81-6	JNJ-42756493;Erdafitinib (JNJ-42756493);erdafitinib;BALVERSA;JNJ-42756493	446.24	8.0	1.0	9.0	4.0	4.0	4.18	77.33	0.32	0.0	6.0
PD049151	larotrectinib	O=C(Nc1cnn2ccc(N3CCC[C@@H]3c3cc(F)ccc3F)nc12)N1CC[C@H](O)C1	InChI=1S/C21H22F2N6O2/c22-13-3-4-16(23)15(10-13)18-2-1-7-28(18)19-6-9-29-20(26-19)17(11-24-29)25-21(31)27-8-5-14(30)12-27/h3-4,6,9-11,14,18,30H,1-2,5,7-8,12H2,(H,25,31)/t14-,18+/m0/s1	NYNZQNWKBKUAII-KBXCAEBGSA-N	1	1		1	1	1												5.0	approved;investigational	1223403-58-4	larotrectinib;LOXO-101 (ARRY-470);Vitrakvi, LOXO-101, ARRY-470;LOXO-101;ARRY-470;LOXO101;BAY2757556;LOXO 101;BAY-2757556;A-9048	428.18	6.0	2.0	3.0	5.0	3.0	2.95	86.0	0.38	2.0	6.0
PD049821	ACALABRUTINIB	CC#CC(=O)N1CCC[C@H]1c1nc(-c2ccc(C(=O)Nc3ccccn3)cc2)c2c(N)nccn12	InChI=1S/C26H23N7O2/c1-2-6-21(34)32-15-5-7-19(32)25-31-22(23-24(27)29-14-16-33(23)25)17-9-11-18(12-10-17)26(35)30-20-8-3-4-13-28-20/h3-4,8-14,16,19H,5,7,15H2,1H3,(H2,27,29)(H,28,30,35)/t19-/m0/s1	WDENQIQQYWYTPO-IBGZPJMESA-N				1	1			1										15.0	approved;investigational	1420477-60-6	ACALABRUTINIB;CALQUENCE;Acalabrutinib (ACP-196);CS-5356;ACP-196	465.19	7.0	2.0	4.0	5.0	4.0	3.31	118.51	0.19	1.0	6.0
PD050507	GILTERITINIB	CCc1nc(C(N)=O)c(Nc2ccc(N3CCC(N4CCN(C)CC4)CC3)c(OC)c2)nc1NC1CCOCC1	InChI=1S/C29H44N8O3/c1-4-23-28(31-20-9-17-40-18-10-20)34-29(26(33-23)27(30)38)32-21-5-6-24(25(19-21)39-3)37-11-7-22(8-12-37)36-15-13-35(2)14-16-36/h5-6,19-20,22H,4,7-18H2,1-3H3,(H2,30,38)(H2,31,32,34)	GYQYAJJFPNQOOW-UHFFFAOYSA-N				1	1													90.0	approved;investigational	1254053-43-4	ASP2215;Gilteritinib (ASP2215);Gilteritinib ;GILTERITINIB;Gilteritinib fumarate, ASP-2215 HEMIFUMARATE, ASP-2215;ASP-2215;A-1371	552.35	10.0	3.0	9.0	5.0	2.0	2.7	121.11	0.62	0.0	6.0
PD054248	BLM	Cc1c(N)nc([C@H](CC(N)=O)NC[C@H](N)C(N)=O)nc1C(=O)N[C@H](C(=O)N[C@H](C)[C@@H](O)[C@H](C)C(=O)N[C@H](C(=O)NCCc1nc(-c2nc(C(=O)NCCC[S+](C)C)cs2)cs1)[C@@H](C)O)C(OC1OC(CO)C(O)C(O)C1OC1OC(CO)C(O)C(OC(N)=O)C1O)c1c[nH]cn1	InChI=1S/C55H83N17O21S3/c1-20-33(69-46(72-44(20)58)25(12-31(57)76)64-13-24(56)45(59)82)50(86)71-35(41(26-14-61-19-65-26)91-54-43(39(80)37(78)29(15-73)90-54)92-53-40(81)42(93-55(60)88)38(79)30(16-74)89-53)51(87)66-22(3)36(77)21(2)47(83)70-34(23(4)75)49(85)63-10-8-32-67-28(18-94-32)52-68-27(17-95-52)48(84)62-9-7-11-96(5)6/h14,17-19,21-25,29-30,34-43,53-54,64,73-75,77-81H,7-13,15-16,56H2,1-6H3,(H13-…	OYVAGSVQBOHSSS-NWZIMGCQSA-O					1													0.0		9041-93-4		1414.52	31.0	20.0	35.0	6.0	4.0	-7.7	627.07	0.62	19.0	6.0
PD054357	Rapamune	CO[C@H]1C[C@@H]2CC[C@@H](C)[C@@](O)(O2)C(=O)C(=O)N2CCCC[C@H]2C(=O)O[C@H]([C@H](C)C[C@@H]2CC[C@@H](O)[C@H](OC)C2)CC(=O)[C@H](C)C=C(C)[C@@H](O)[C@@H](OC)C(=O)[C@H](C)C[C@H](C)C=CC=CC=C1C	InChI=1S/C51H79NO13/c1-30-16-12-11-13-17-31(2)42(61-8)28-38-21-19-36(7)51(60,65-38)48(57)49(58)52-23-15-14-18-39(52)50(59)64-43(33(4)26-37-20-22-40(53)44(27-37)62-9)29-41(54)32(3)25-35(6)46(56)47(63-10)45(55)34(5)24-30/h11-13,16-17,25,30,32-34,36-40,42-44,46-47,53,56,60H,14-15,18-24,26-29H2,1-10H3/t30-,32-,33-,34-,36-,37+,38+,39+,40-,42+,43+,44-,46-,47+,51-/m1/s1	QFJCIRLUMZQUOT-GZKNZQCBSA-N	1	1	1	1	1													20.0			SIROLIMUS;Rapamune;Rapamycin;(-)-Rapamycin;AY-22989	913.56	13.0	3.0	6.0	4.0	0.0	6.18	195.43	0.75	15.0	29.0
PD055227	GEMCITABINE	Nc1ccn(C2OC(CO)C(O)C2(F)F)c(=O)n1	InChI=1S/C9H11F2N3O4/c10-9(11)6(16)4(3-15)18-7(9)14-2-1-5(12)13-8(14)17/h1-2,4,6-7,15-16H,3H2,(H2,12,13,17)	SDUQYLNIPVEERB-UHFFFAOYSA-N				1	1						1						1	0.0			GEMCITABINE	263.07	7.0	3.0	2.0	2.0	1.0	-1.29	110.6	0.56	3.0	6.0
PD056028	Tucatinib	Cc1cc(Nc2ncnc3ccc(NC4=NC(C)(C)CO4)cc23)ccc1Oc1ccn2ncnc2c1	InChI=1S/C26H24N8O2/c1-16-10-17(5-7-22(16)36-19-8-9-34-23(12-19)28-15-30-34)31-24-20-11-18(4-6-21(20)27-14-29-24)32-25-33-26(2,3)13-35-25/h4-12,14-15H,13H2,1-3H3,(H,32,33)(H,27,29,31)	SDEAXTCZPQIFQM-UHFFFAOYSA-N				1	1													9.0	approved;investigational	937263-43-9	TUKYSA;ONT-380, Irbinitinib, Tucatinib;Irbinitinib;N6-(4,4-Dimethyl-4,5-dihydro-oxazol-2-yl)-N4[3-methyl-4-([1,2,4]triazolo[1,5-a]pyridin-7-yloxy)-phenyl]-quinazoline-4,6-diamine;Irbinitinib, ONT-380, ARRY-380;ARRY-380;ONT-380;Tucatinib;WA024-00	480.2	10.0	2.0	5.0	6.0	5.0	5.09	110.85	0.19	0.0	6.0
PD076303	Avapritinib	Cn1cc(-c2cc3c(N4CCN(c5ncc([C@@](C)(N)c6ccc(F)cc6)cn5)CC4)ncnn3c2)cn1	InChI=1S/C26H27FN10/c1-26(28,20-3-5-22(27)6-4-20)21-13-29-25(30-14-21)36-9-7-35(8-10-36)24-23-11-18(16-37(23)33-17-31-24)19-12-32-34(2)15-19/h3-6,11-17H,7-10,28H2,1-2H3/t26-/m0/s1	DWYRIWUZIJHQKQ-SANMLTNESA-N				1	1													5.0	approved;investigational	1703793-34-3	Avapritinib;70C366;Avapritinib (BLU-285);A-6061;C-366;X-720776;X720776;BLU-285;AYVAKIT;BLU285;Avapritinib	498.24	10.0	1.0	5.0	6.0	5.0	2.61	106.29	0.27	1.0	6.0
PD076511	pemigatinib	CCN1C(=O)N(c2c(F)c(OC)cc(OC)c2F)Cc2cnc3[nH]c(CN4CCOCC4)cc3c21	InChI=1S/C24H27F2N5O4/c1-4-30-21-14(11-27-23-16(21)9-15(28-23)13-29-5-7-35-8-6-29)12-31(24(30)32)22-19(25)17(33-2)10-18(34-3)20(22)26/h9-11H,4-8,12-13H2,1-3H3,(H,27,28)	HCDMJFOHIXMBOV-UHFFFAOYSA-N				1	1													4.0	approved;investigational	1513857-77-6	INCB-054828;example 126 [WO2014007951];INCB054828;PEMAZYRE;FGFR INHIBITOR INCB054828;Pemigatinib (INCB054828);pemigatinib	487.2	6.0	1.0	6.0	5.0	3.0	3.66	83.16	0.42	0.0	6.0
PD079516	FK228	C/C=C1\NC(=O)[C@H]2CSSCCC=C[C@H](CC(=O)N[C@H](C(C)C)C(=O)N2)OC(=O)[C@H](C(C)C)NC1=O	InChI=1S/C24H36N4O6S2/c1-6-16-21(30)28-20(14(4)5)24(33)34-15-9-7-8-10-35-36-12-17(22(31)25-16)26-23(32)19(13(2)3)27-18(29)11-15/h6-7,9,13-15,17,19-20H,8,10-12H2,1-5H3,(H,25,31)(H,26,32)(H,27,29)(H,28,30)/b9-7?,16-6-/t15-,17-,19-,20+/m1/s1	OHRURASPPZQGQM-HMLXJHLFSA-N	1	1	1	1	1	1												17.0			DEPSIPEPTIDE;Antibiotic FR 901228;Istodax;Chromadax;FK228;FK 228;romidepsin	540.21	8.0	4.0	2.0	2.0	0.0	1.43	142.7	0.62	4.0	16.0
PD098096	Selpercatinib	COc1ccc(CN2C3CC2CN(c2ccc(-c4cc(OCC(C)(C)O)cn5ncc(C#N)c45)cn2)C3)cn1	InChI=1S/C29H31N7O3/c1-29(2,37)18-39-24-9-25(28-21(10-30)13-33-36(28)17-24)20-5-6-26(31-12-20)34-15-22-8-23(16-34)35(22)14-19-4-7-27(38-3)32-11-19/h4-7,9,11-13,17,22-23,37H,8,14-16,18H2,1-3H3	XIIOFHFUYBLOLW-UHFFFAOYSA-N				1	1													7.0	approved;investigational	2152628-33-4;2361241-23-6	6-(2-hydroxy-2-methylpropoxy)-4-(6-{6-[(6-methoxypyridin-3-yl)methyl]-3,6-diazabicyclo[3.1.1]heptan-3-yl}pyridin-3-yl)pyrazolo[1,5-a]pyridine-3-carbonitrile;ARRY-192;WHO 10967;Selpercatinib (LOXO-292);LY3527723;RET INHIBITOR LOXO-292;Selpercatinib;LY-3527723;RETEVMO;LOXO-292	525.25	10.0	1.0	8.0	7.0	4.0	3.28	112.04	0.38	2.0	6.0
PD102991	zanubrutinib	C=CC(=O)N1CCC([C@@H]2CCNc3c(C(N)=O)c(-c4ccc(Oc5ccccc5)cc4)nn32)CC1	InChI=1S/C27H29N5O3/c1-2-23(33)31-16-13-18(14-17-31)22-12-15-29-27-24(26(28)34)25(30-32(22)27)19-8-10-21(11-9-19)35-20-6-4-3-5-7-20/h2-11,18,22,29H,1,12-17H2,(H2,28,34)/t22-/m0/s1	RNOAOAWBMHREKO-QFIPXVFZSA-N				1	1			1										20.0	approved;investigational	1691249-45-2	BGB-3111;Zanubrutinib (BGB-3111);zanubrutinib	471.23	6.0	2.0	6.0	5.0	3.0	4.22	102.48	0.3	1.0	6.0
PD126830	ARSENIC TRIOXIDE	O1[As]2O[As]3O[As]1O[As](O2)O3	InChI=1S/As4O6/c5-1-6-3-8-2(5)9-4(7-1)10-3	KTTMEOWBIWLMSE-UHFFFAOYSA-N					1					1								2.0	approved	1327-53-3	ARSENIC TRIOXIDE;Trisenox;Arsenic oxide, As2O3;Arsenic oxide (As2O3)	395.66	6.0	0.0	0.0	4.0	0.0	-1.93	55.38	0.0	0.0	6.0

## Sheet: TARGETS
pdid	name	target_name	gene_name	target_type	moa	human	activity_biochemical	activity_cell	probe	GTOPDB [LEVEL 1]	GTOPDB [LEVEL 2]	GTOPDB [LEVEL 3]	GTOPDB [LEVEL 4]	GTOPDB [LEVEL 5]	GTOPDB [LEVEL 6]	ChEMBL [LEVEL 1]	ChEMBL [LEVEL 2]	ChEMBL [LEVEL 3]	ChEMBL [LEVEL 4]	ChEMBL [LEVEL 5]	ChEMBL [LEVEL 6]	Reactome [LEVEL 1]	Reactome [LEVEL 2]	Reactome [LEVEL 3]	Reactome [LEVEL 4]	Reactome [LEVEL 5]	Reactome [LEVEL 6]	Reactome [LEVEL 7]	Reactome [LEVEL 8]	Reactome [LEVEL 9]	Reactome [LEVEL 10]
PD000385	IFOSFAMIDE	Prelamin-A/C	LMNA	single protein	-	1	7.25	-	0	Other nuclear protein												Cell Cycle	Cell Cycle, Mitotic	M Phase	Mitotic Metaphase and Anaphase	Mitotic Anaphase	Nuclear Envelope (NE) Reassembly	Initiation of Nuclear Envelope (NE) Reformation
PD000385	IFOSFAMIDE	Menin/Histone-lysine N-methyltransferase MLL	KMT2A,MEN1	protein-protein interaction	-	1	5.55	-	0	Epigenetic regulator	Reader	Bromodomain
PD000385	IFOSFAMIDE	Beta-lactamase	AMPC	single protein	-	0	4.95	-	0	Enzyme	Hydrolase
PD000493	dexrazoxane	DNA topoisomerase 2-beta	TOP2B	single protein	-	1	4.3	-	0	Enzyme	Isomerase											Metabolism of proteins	Post-translational protein modification	SUMOylation	SUMO E3 ligases SUMOylate target proteins	SUMOylation of DNA replication proteins
PD000493	dexrazoxane	DNA topoisomerase 2-alpha	TOP2A	single protein	inhibitor	1	4.4	-	0	Enzyme	Isomerase					Enzymes	DNA topoisomerases					Cell Cycle	Cell Cycle, Mitotic	Mitotic G1 phase and G1/S transition	G0 and Early G1	Transcription of E2F targets under negative control by DREAM complex
PD000493	dexrazoxane	DNA topoisomerase II	TOP2A,TOP2B	protein family	inhibitor	1	-	-	0	Enzyme	Isomerase
PD000893	CELECOXIB	Prostaglandin G/H synthase 1	PTGS1	single protein	inhibitor	1	4.41	5.77	0	Enzyme	Oxidoreductase					Enzymes	Eicosanoid turnover	Cyclooxygenase				Metabolism	Metabolism of lipids	Fatty acid metabolism	Arachidonic acid metabolism	Synthesis of Prostaglandins (PG) and Thromboxanes (TX)
PD000893	CELECOXIB	Carbonic anhydrase 1	CA1	single protein	-	1	4.3	-	0	Enzyme	Lyase					Enzymes	Carbonic anhydrases					Immune System	Cytokine Signaling in Immune system	Signaling by Interleukins	Interleukin-12 family signaling	Interleukin-12 signaling	Gene and protein expression by JAK-STAT signaling after Interleukin-12 stimulation
PD000893	CELECOXIB	Carbonic anhydrase 2	CA2	single protein	inhibitor	1	7.68	6.74	0	Enzyme	Lyase					Enzymes	Carbonic anhydrases					Transport of small molecules	O2/CO2 exchange in erythrocytes	Erythrocytes take up carbon dioxide and release oxygen
PD000893	CELECOXIB	Cytochrome c oxidase subunit 1	MT-CO1	single protein	-	0	4.61	-	0	Transporter	Primary active transporter	Oxidoreduction-driven transporters										Gene expression (Transcription)	RNA Polymerase II Transcription	Generic Transcription Pathway	Transcriptional Regulation by TP53	TP53 Regulates Metabolic Genes
PD000893	CELECOXIB	Cytochrome c oxidase subunit 2	MT-CO2	single protein	-	1	6.4	6.55	0	Transporter	Primary active transporter	Oxidoreduction-driven transporters										Gene expression (Transcription)	RNA Polymerase II Transcription	Generic Transcription Pathway	Transcriptional Regulation by TP53	TP53 Regulates Metabolic Genes
PD000893	CELECOXIB	3-phosphoinositide-dependent protein kinase 1	PDPK1	single protein	inhibitor	1	4.32	4.32	0	Enzyme	Kinase	Protein Kinase	AGC protein kinase group	AGC protein kinase PDK1 subfamily		Enzymes	Kinases (EC 2.7.x.x)	AGC: Containing PKA, PKG, PKC families	PDK1 family			Disease	Infectious disease	Viral Infection Pathways	SARS-CoV Infections	SARS-CoV-1 Infection	SARS-CoV-1-host interactions	SARS-CoV-1 targets host intracellular signalling and regulatory pathways
PD000893	CELECOXIB	Prostaglandin G/H synthase 2	PTGS2	single protein	inhibitor	1	7.61	7.18	0	Enzyme	Oxidoreductase					Enzymes	Eicosanoid turnover	Cyclooxygenase				Metabolism	Metabolism of lipids	Biosynthesis of specialized proresolving mediators (SPMs)	Biosynthesis of DPA-derived SPMs	Biosynthesis of DPAn-3 SPMs
PD000893	CELECOXIB	Carbonic anhydrase 9	CA9	single protein	-	1	7.8	-	0	Enzyme	Lyase					Enzymes	Carbonic anhydrases					Cellular responses to stimuli	Cellular responses to stress	Cellular response to hypoxia	Regulation of gene expression by Hypoxia-inducible Factor
PD000893	CELECOXIB	Carbonic anhydrase 6	CA6	single protein	-	1	7.03	-	0	Enzyme	Lyase											Metabolism	Reversible hydration of carbon dioxide
PD000893	CELECOXIB	Beta-carbonic anhydrase 1	MTCA1	single protein	-	0	4.99	-	0	Enzyme	Lyase
PD000893	CELECOXIB	Carbonic anhydrase	NCE103	single protein	-	0	5.99	-	0	Enzyme	Lyase
PD000893	CELECOXIB	Carbonic anhydrase 5B, mitochondrial	CA5B	single protein	-	1	7.03	-	0	Enzyme	Lyase											Metabolism	Reversible hydration of carbon dioxide
PD000893	CELECOXIB	Progesterone receptor	PGR	single protein	-	0	5.18	-	0	Transcription factor	Nuclear receptor	Nuclear hormone receptor subfamily 3	Nuclear hormone receptor subfamily 3 group C	Nuclear hormone receptor subfamily 3 group C member 3
PD000893	CELECOXIB	Cyclooxygenase	PTGS1,PTGS2	protein family	-	1	7.05	-	0	Enzyme	Oxidoreductase
PD000893	CELECOXIB	Carbonic anhydrase 4	CA4	single protein	-	1	6.06	-	0	Enzyme	Lyase					Enzymes	Carbonic anhydrases					Transport of small molecules	O2/CO2 exchange in erythrocytes	Erythrocytes take up carbon dioxide and release oxygen
PD000893	CELECOXIB	Mitogen-activated protein kinase 14	MAPK14	single protein	-	1	6.09	-	0	Enzyme	Kinase	Protein Kinase	CMGC protein kinase group	CMGC protein kinase MAPK family	CMGC protein kinase p38 subfamily	Enzymes	Kinases (EC 2.7.x.x)	CMGC: Containing CDK, MAPK, GSK3, CLK families	Mitogen-activated protein kinases (MAP kinases)	p38 subfamily		Immune System	Innate Immune System	Toll-like Receptor Cascades	Toll Like Receptor 5 (TLR5) Cascade	MyD88 cascade initiated on plasma membrane	MAP kinase activation	MAPK targets/ Nuclear events mediated by MAP kinases	Activation of the AP-1 family of transcription factors
PD000893	CELECOXIB	Carbonic anhydrase 12	CA12	single protein	inhibitor	1	7.74	-	0	Enzyme	Lyase					Enzymes	Carbonic anhydrases					Metabolism	Reversible hydration of carbon dioxide
PD000893	CELECOXIB	Cyclooxygenase 2	PTGS2	single protein	-	0	6.05	-	0	Enzyme
PD000893	CELECOXIB	Carbonic anhydrase 7	CA7	single protein	-	1	5.66	-	0	Enzyme	Lyase					Enzymes	Carbonic anhydrases					Metabolism	Reversible hydration of carbon dioxide
PD000893	CELECOXIB	Cytochrome P450 3A4	CYP3A4	single protein	-	1	4.8	-	0	Enzyme	Cytochrome P450	Cytochrome P450 family 3	Cytochrome P450 family 3A	Cytochrome P450 3A4		Enzymes	Cytochrome P450	CYP3 family				Metabolism	Metabolism of lipids	Biosynthesis of specialized proresolving mediators (SPMs)	Biosynthesis of DHA-derived SPMs	Biosynthesis of maresins	Biosynthesis of maresin-like SPMs
PD000893	CELECOXIB	Cytochrome P450 2C9	CYP2C9	single protein	-	1	5.0	-	0	Enzyme	Cytochrome P450	Cytochrome P450 family 2	Cytochrome P450 family 2C	Cytochrome P450 2C9		Enzymes	Cytochrome P450	CYP2 family: drug metabolising subset				Metabolism	Biological oxidations	Phase I - Functionalization of compounds	Cytochrome P450 - arranged by substrate type	Xenobiotics	CYP2E1 reactions
PD000893	CELECOXIB	Cruzipain	-	single protein	-	0	4.4	-	0	Enzyme	Protease	Cysteine protease	Cysteine protease CA clan	Cysteine protease C1A family
PD000893	CELECOXIB	Carbonic anhydrase 3	CA3	single protein	inhibitor	1	4.64	-	0	Enzyme	Lyase											Metabolism	Reversible hydration of carbon dioxide
PD000893	CELECOXIB	Histone deacetylase	HDAC1,HDAC10,HDAC11,HDAC2,HDAC3,HDAC4,HDAC5,HDAC6,HDAC7,HDAC8,HDAC9	protein family	-	1	5.79	-	0	Epigenetic regulator	Eraser	Histone deacetylase	HDAC class I
PD000893	CELECOXIB	Carbonic anhydrase 5A, mitochondrial	CA5A	single protein	-	1	6.1	-	0	Enzyme	Lyase					Enzymes	Carbonic anhydrases					Metabolism	Reversible hydration of carbon dioxide
PD000893	CELECOXIB	Carbonic anhydrase 15	CA15	single protein	-	0	7.35	-	0	Enzyme	Lyase
PD000893	CELECOXIB	Carbonic anhydrase 2	MTCA2	single protein	-	0	6.15	-	0	Enzyme	Lyase
PD000893	CELECOXIB	Bifunctional epoxide hydrolase 2	EPHX2	single protein	-	1	4.0	-	0	Enzyme	Protease	Serine protease	Serine protease SC clan	Serine protease S33 family		Enzymes	Hydrolases					Metabolism	Metabolism of lipids	Biosynthesis of specialized proresolving mediators (SPMs)	Biosynthesis of DHA-derived SPMs	Biosynthesis of maresins
PD000893	CELECOXIB	Carbonic anhydrase 14	CA14	single protein	-	1	6.16	-	0	Enzyme	Lyase					Enzymes	Carbonic anhydrases					Metabolism	Reversible hydration of carbon dioxide
PD000893	CELECOXIB	Thyrotropin receptor	TSHR	single protein	-	1	6.1	-	0	Membrane receptor	Family A G protein-coupled receptor	Peptide receptor (family A GPCR)	Glycohormone receptor	Glycohormone receptor		Receptors	G protein-coupled receptors	Glycoprotein hormone receptors				Signal Transduction	Signaling by GPCR	GPCR ligand binding	Class A/1 (Rhodopsin-like receptors)	Hormone ligand-binding receptors
PD000893	CELECOXIB	Prostaglandin E synthase	PTGES	single protein	-	1	6.27	6.37	0	Enzyme	Isomerase					Enzymes	Eicosanoid turnover	Prostaglandin synthases				Metabolism	Metabolism of lipids	Fatty acid metabolism	Arachidonic acid metabolism	Synthesis of Prostaglandins (PG) and Thromboxanes (TX)
PD000893	CELECOXIB	cGMP-specific 3',5'-cyclic phosphodiesterase	PDE5A	single protein	-	1	4.44	4.43	0	Enzyme	Phosphodiesterase	Phosphodiesterase 5	Phosphodiesterase 5A			Enzymes	Cyclic nucleotide turnover/signalling	Phosphodiesterases, 3',5'-cyclic nucleotide (PDEs)				Signal Transduction	Signaling by Rho GTPases, Miro GTPases and RHOBTB3	Signaling by Rho GTPases	RHO GTPase cycle	RHOBTB GTPase Cycle	RHOBTB1 GTPase cycle
PD000893	CELECOXIB	Carbonic anhydrase	NCE103	single protein	-	0	6.97	-	0	Enzyme	Lyase
PD000893	CELECOXIB	Carbonic anhydrase 13	CA13	single protein	-	1	7.01	-	0	Enzyme	Lyase					Enzymes	Carbonic anhydrases					Metabolism	Reversible hydration of carbon dioxide
PD000893	CELECOXIB	Carbonic anhydrase	1272966	single protein	-	0	6.76	-	0	Enzyme
PD000893	CELECOXIB	Carbonic anhydrase	CA2	single protein	-	0	6.16	-	0	Enzyme	Lyase
PD000893	CELECOXIB	carbonic anhydrase	RV3273	single protein	-	0	5.11	-	0	Enzyme
PD000893	CELECOXIB	Prelamin-A/C	LMNA	single protein	-	1	4.45	-	0	Other nuclear protein												Cell Cycle	Cell Cycle, Mitotic	M Phase	Mitotic Metaphase and Anaphase	Mitotic Anaphase	Nuclear Envelope (NE) Reassembly	Initiation of Nuclear Envelope (NE) Reformation
PD000893	CELECOXIB	Polyunsaturated fatty acid 5-lipoxygenase	ALOX5	single protein	-	1	5.76	-	0	Enzyme	Oxidoreductase					Enzymes	Eicosanoid turnover	Lipoxygenases				Metabolism	Metabolism of lipids	Biosynthesis of specialized proresolving mediators (SPMs)	Biosynthesis of DPA-derived SPMs	Biosynthesis of DPAn-3 SPMs	Biosynthesis of DPAn-3-derived 13-series resolvins
PD000893	CELECOXIB	Voltage-dependent L-type calcium channel subunit alpha-1C	CACNA1C	single protein	-	0	-	4.97	0	Ion channel	Voltage-gated ion channel	Voltage-gated calcium channel				Ion channels	Voltage-gated ion channels	Voltage-gated calcium channels (Ca<sub>V</sub>)				Developmental Biology	Nervous system development	Axon guidance	NCAM signaling for neurite out-growth	NCAM1 interactions
PD000893	CELECOXIB	Sodium-dependent dopamine transporter	SLC6A3	single protein	-	0	-	5.66	0	Transporter	Electrochemical transporter	SLC superfamily of solute carriers	SLC06 neurotransmitter transporter family			Transporters	SLC superfamily of solute carriers	SLC6 neurotransmitter transporter family	Monoamine transporter subfamily			Disease	Disorders of transmembrane transporters	SLC transporter disorders	Defective SLC6A3 causes Parkinsonism-dystonia infantile (PKDYS)
PD000893	CELECOXIB	Sodium-dependent serotonin transporter	SLC6A4	single protein	-	0	-	5.34	0	Transporter	Electrochemical transporter	SLC superfamily of solute carriers	SLC06 neurotransmitter transporter family			Transporters	SLC superfamily of solute carriers	SLC6 neurotransmitter transporter family	Monoamine transporter subfamily			Neuronal System	Transmission across Chemical Synapses	Neurotransmitter clearance	Serotonin clearance from the synaptic cleft
PD000893	CELECOXIB	Histone deacetylase 6	HDAC6	single protein	-	0	-	6.19	0	Epigenetic regulator	Eraser	Histone deacetylase	HDAC class IIb			Enzymes	Chromatin modifying enzymes	3.5.1.- Histone deacetylases (HDACs)				Gene expression (Transcription)	RNA Polymerase II Transcription	Generic Transcription Pathway	Transcriptional regulation by RUNX2	RUNX2 regulates bone development	RUNX2 regulates osteoblast differentiation
PD000893	CELECOXIB	Sodium-dependent noradrenaline transporter	SLC6A2	single protein	-	0	-	5.14	0	Transporter	Electrochemical transporter	SLC superfamily of solute carriers	SLC06 neurotransmitter transporter family			Transporters	SLC superfamily of solute carriers	SLC6 neurotransmitter transporter family	Monoamine transporter subfamily			Disease	Disorders of transmembrane transporters	SLC transporter disorders	Defective SLC6A2 causes orthostatic intolerance (OI)
PD000893	CELECOXIB	D(1A) dopamine receptor	DRD1	single protein	-	0	-	4.7	0	Membrane receptor	Family A G protein-coupled receptor	Small molecule receptor (family A GPCR)	Monoamine receptor	Dopamine receptor		Receptors	G protein-coupled receptors	Dopamine receptors				Signal Transduction	Signaling by GPCR	GPCR ligand binding	Class A/1 (Rhodopsin-like receptors)	Amine ligand-binding receptors	Dopamine receptors
PD000893	CELECOXIB	Cytochrome P450 2D6	CYP2D6	single protein	-	0	-	6.0	0	Enzyme	Cytochrome P450	Cytochrome P450 family 2	Cytochrome P450 family 2D	Cytochrome P450 2D6		Enzymes	Cytochrome P450	CYP2 family: drug metabolising subset				Metabolism	Biological oxidations	Phase I - Functionalization of compounds	Cytochrome P450 - arranged by substrate type	Xenobiotics	CYP2E1 reactions
PD000893	CELECOXIB	Adenosine receptor A3	ADORA3	single protein	-	0	-	4.74	0	Membrane receptor	Family A G protein-coupled receptor	Small molecule receptor (family A GPCR)	Nucleotide-like receptor (family A GPCR)	Adenosine receptor		Receptors	G protein-coupled receptors	Adenosine receptors				Signal Transduction	Signaling by GPCR	GPCR ligand binding	Class A/1 (Rhodopsin-like receptors)	Nucleotide-like (purinergic) receptors	Adenosine P1 receptors
PD000893	CELECOXIB	Beta-3 adrenergic receptor	ADRB3	single protein	-	0	-	4.86	0	Membrane receptor	Family A G protein-coupled receptor	Small molecule receptor (family A GPCR)	Monoamine receptor	Adrenergic receptor		Receptors	G protein-coupled receptors	Adrenoceptors				Signal Transduction	Signaling by GPCR	GPCR ligand binding	Class A/1 (Rhodopsin-like receptors)	Amine ligand-binding receptors	Adrenoceptors
PD000893	CELECOXIB	Alpha-2B adrenergic receptor	ADRA2B	single protein	-	0	-	5.99	0	Membrane receptor	Family A G protein-coupled receptor	Small molecule receptor (family A GPCR)	Monoamine receptor	Adrenergic receptor		Receptors	G protein-coupled receptors	Adrenoceptors				Signal Transduction	Signaling by GPCR	GPCR ligand binding	Class A/1 (Rhodopsin-like receptors)	Amine ligand-binding receptors	Adrenoceptors
PD000893	CELECOXIB	Histone deacetylase 1	HDAC1	single protein	-	0	-	5.93	0	Epigenetic regulator	Eraser	Histone deacetylase	HDAC class I			Enzymes	Chromatin modifying enzymes	3.5.1.- Histone deacetylases (HDACs)				Disease	Disorders of Developmental Biology	Disorders of Nervous System Development	Pervasive developmental disorders	Loss of function of MECP2 in Rett syndrome	Loss of MECP2 binding ability to 5mC-DNA
PD000893	CELECOXIB	Cadherin 11	CDH11	single protein	inhibitor	1	-	-	0
PD000893	CELECOXIB	Sialidase-1	NEU1	single protein	inhibitor	1	-	-	0	Enzyme	Hydrolase					Enzymes	Hydrolases					Metabolism of proteins	Post-translational protein modification	Asparagine N-linked glycosylation	Biosynthesis of the N-glycan precursor (dolichol lipid-linked oligosaccharide, LLO) and transfer to a nascent protein	Synthesis of substrates in N-glycan biosythesis	Sialic acid metabolism
PD000977	THALIDOMIDE	Aldehyde dehydrogenase 1A1	ALDH1A1	single protein	-	1	4.4	-	0	Enzyme	Oxidoreductase											Metabolism	Biological oxidations	Phase I - Functionalization of compounds	Ethanol oxidation
PD000977	THALIDOMIDE	Protein cereblon/DNA damage-binding protein 1	CRBN,DDB1	protein-protein interaction	-	1	5.86	7.44	0	Unclassified protein
PD000977	THALIDOMIDE	Protein cereblon	CRBN	single protein	inhibitor;binding agent	1	8.07	-	0	Unclassified protein						Enzymes	E3 ubiquitin ligase components					Disease	Infectious disease	Viral Infection Pathways	SARS-CoV Infections	Potential therapeutics for SARS
PD000977	THALIDOMIDE	Prostaglandin G/H synthase 1	PTGS1	single protein	-	0	6.43	-	0	Enzyme	Oxidoreductase					Enzymes	Eicosanoid turnover	Cyclooxygenase				Metabolism	Metabolism of lipids	Fatty acid metabolism	Arachidonic acid metabolism	Synthesis of Prostaglandins (PG) and Thromboxanes (TX)
PD000977	THALIDOMIDE	Prostaglandin G/H synthase 2	PTGS2	single protein	-	0	6.3	-	0	Enzyme	Oxidoreductase					Enzymes	Eicosanoid turnover	Cyclooxygenase				Metabolism	Metabolism of lipids	Biosynthesis of specialized proresolving mediators (SPMs)	Biosynthesis of DPA-derived SPMs	Biosynthesis of DPAn-3 SPMs
PD000977	THALIDOMIDE	CRL4(CRBN) E3 ubiquitin ligase	CRBN,CUL4A,DDB1,RBX1	protein complex	inhibitor	1	-	-	0	Enzyme	Aminoacyltransferase
PD000977	THALIDOMIDE	alpha1-acid glycoprotein	ORM1,ORM2	protein complex	binding agent	0	-	-	0
PD000989	PIPOBROMAN	3-hydroxyacyl-CoA dehydrogenase type-2	HSD17B10	single protein	-	1	4.4	-	0	Enzyme	Oxidoreductase											Metabolism	Metabolism of amino acids and derivatives	Branched-chain amino acid catabolism
PD000989	PIPOBROMAN	Tyrosyl-DNA phosphodiesterase 1	TDP1	single protein	-	1	5.1	-	0	Enzyme	Hydrolase											DNA Repair	DNA Double-Strand Break Repair	Nonhomologous End-Joining (NHEJ)
PD000989	PIPOBROMAN	Menin/Histone-lysine N-methyltransferase MLL	KMT2A,MEN1	protein-protein interaction	-	1	5.0	-	0	Epigenetic regulator	Reader	Bromodomain
PD000989	PIPOBROMAN	Prelamin-A/C	LMNA	single protein	-	1	6.3	-	0	Other nuclear protein												Cell Cycle	Cell Cycle, Mitotic	M Phase	Mitotic Metaphase and Anaphase	Mitotic Anaphase	Nuclear Envelope (NE) Reassembly	Initiation of Nuclear Envelope (NE) Reformation
PD000989	PIPOBROMAN	15-hydroxyprostaglandin dehydrogenase [NAD(+)]	HPGD	single protein	-	1	4.4	-	0	Enzyme						Enzymes	Eicosanoid turnover	Prostaglandin synthases				Metabolism	Metabolism of lipids	Biosynthesis of specialized proresolving mediators (SPMs)	Biosynthesis of DHA-derived SPMs	Biosynthesis of D-series resolvins
PD000989	PIPOBROMAN	Cruzipain	-	single protein	-	0	5.2	-	0	Enzyme	Protease	Cysteine protease	Cysteine protease CA clan	Cysteine protease C1A family
PD000989	PIPOBROMAN	Aldehyde dehydrogenase 1A1	ALDH1A1	single protein	-	1	6.05	-	0	Enzyme	Oxidoreductase											Metabolism	Biological oxidations	Phase I - Functionalization of compounds	Ethanol oxidation
PD000989	PIPOBROMAN	Lysine-specific demethylase 4E	KDM4E	single protein	-	1	4.9	-	0	Epigenetic regulator	Eraser	Lysine demethylase	Jumonji domain-containing			Enzymes	Chromatin modifying enzymes	1.14.11.- Histone demethylases
PD000989	PIPOBROMAN	Cytochrome P450 3A4	CYP3A4	single protein	-	1	7.2	-	0	Enzyme	Cytochrome P450	Cytochrome P450 family 3	Cytochrome P450 family 3A	Cytochrome P450 3A4		Enzymes	Cytochrome P450	CYP3 family				Metabolism	Metabolism of lipids	Biosynthesis of specialized proresolving mediators (SPMs)	Biosynthesis of DHA-derived SPMs	Biosynthesis of maresins	Biosynthesis of maresin-like SPMs
PD000999	THIOTEPA	Hemoglobin subunit beta	HBB	single protein	-	1	5.6	-	0	Secreted protein												Cellular responses to stimuli	Cellular responses to stress	Cellular response to chemical stress	Cytoprotection by HMOX1
PD000999	THIOTEPA	Cytochrome P450 2B6	CYP2B6	single protein	inhibitor	1	5.32	-	0	Enzyme	Cytochrome P450	Cytochrome P450 family 2	Cytochrome P450 family 2B	Cytochrome P450 2B6		Enzymes	Cytochrome P450	CYP2 family: drug metabolising subset				Metabolism	Biological oxidations	Phase I - Functionalization of compounds	Cytochrome P450 - arranged by substrate type	Xenobiotics	CYP2E1 reactions
PD000999	THIOTEPA	Prelamin-A/C	LMNA	single protein	-	1	5.0	-	0	Other nuclear protein												Cell Cycle	Cell Cycle, Mitotic	M Phase	Mitotic Metaphase and Anaphase	Mitotic Anaphase	Nuclear Envelope (NE) Reassembly	Initiation of Nuclear Envelope (NE) Reformation
PD000999	THIOTEPA	15-hydroxyprostaglandin dehydrogenase [NAD(+)]	HPGD	single protein	-	1	5.0	-	0	Enzyme						Enzymes	Eicosanoid turnover	Prostaglandin synthases				Metabolism	Metabolism of lipids	Biosynthesis of specialized proresolving mediators (SPMs)	Biosynthesis of DHA-derived SPMs	Biosynthesis of D-series resolvins
PD000999	THIOTEPA	Cytochrome P450 3A4	CYP3A4	single protein	-	1	4.4	-	0	Enzyme	Cytochrome P450	Cytochrome P450 family 3	Cytochrome P450 family 3A	Cytochrome P450 3A4		Enzymes	Cytochrome P450	CYP3 family				Metabolism	Metabolism of lipids	Biosynthesis of specialized proresolving mediators (SPMs)	Biosynthesis of DHA-derived SPMs	Biosynthesis of maresins	Biosynthesis of maresin-like SPMs
PD000999	THIOTEPA	Cytochrome P450 2B1	CYP2B1	single protein	-	0	4.51	-	0	Enzyme	Cytochrome P450	Cytochrome P450 family 2	Cytochrome P450 family 2B	Cytochrome P450 2B1
PD001085	AMIFOSTINE	Muscarinic acetylcholine receptor M1	CHRM1	single protein	-	0	7.95	-	0	Membrane receptor	Family A G protein-coupled receptor	Small molecule receptor (family A GPCR)	Monoamine receptor	Acetylcholine receptor		Receptors	G protein-coupled receptors	Acetylcholine receptors (muscarinic)				Signal Transduction	Signaling by GPCR	GPCR ligand binding	Class A/1 (Rhodopsin-like receptors)	Amine ligand-binding receptors	Muscarinic acetylcholine receptors
PD001085	AMIFOSTINE	D(3) dopamine receptor	DRD3	single protein	-	0	-	5.94	0	Membrane receptor	Family A G protein-coupled receptor	Small molecule receptor (family A GPCR)	Monoamine receptor	Dopamine receptor		Receptors	G protein-coupled receptors	Dopamine receptors				Signal Transduction	Signaling by GPCR	GPCR ligand binding	Class A/1 (Rhodopsin-like receptors)	Amine ligand-binding receptors	Dopamine receptors
PD001085	AMIFOSTINE	Alkaline phosphatase, germ cell type	ALPG	single protein	inducer	1	-	-	0	Enzyme	Phosphatase											Metabolism of proteins	Post-translational protein modification	Post-translational modification: synthesis of GPI-anchored proteins
PD001093	ALTRETAMINE	Muscarinic acetylcholine receptor M1	CHRM1	single protein	-	0	5.55	-	0	Membrane receptor	Family A G protein-coupled receptor	Small molecule receptor (family A GPCR)	Monoamine receptor	Acetylcholine receptor		Receptors	G protein-coupled receptors	Acetylcholine receptors (muscarinic)				Signal Transduction	Signaling by GPCR	GPCR ligand binding	Class A/1 (Rhodopsin-like receptors)	Amine ligand-binding receptors	Muscarinic acetylcholine receptors
PD001093	ALTRETAMINE	Cytochrome P450 1A2	CYP1A2	single protein	-	1	5.7	5.4	0	Enzyme	Cytochrome P450	Cytochrome P450 family 1	Cytochrome P450 family 1A	Cytochrome P450 1A1		Enzymes	Cytochrome P450	CYP1 family				Metabolism	Biological oxidations	Phase I - Functionalization of compounds	Cytochrome P450 - arranged by substrate type	Xenobiotics	Aromatic amines can be N-hydroxylated or N-dealkylated by CYP1A2
PD001093	ALTRETAMINE	CREB-binding protein	CREBBP	single protein	-	1	4.6	-	0	Epigenetic regulator	Writer	Histone acetyltransferase	p300/CBP family			Other protein targets	Bromodomain-containing proteins	Non-enzymatic BRD containing proteins				Disease	Infectious disease	Viral Infection Pathways	SARS-CoV Infections	SARS-CoV-2 Infection	SARS-CoV-2-host interactions	SARS-CoV-2 activates/modulates innate and adaptive immune responses
PD001093	ALTRETAMINE	Thyroid hormone receptor beta	THRB	single protein	-	1	8.8	-	0	Transcription factor	Nuclear receptor	Nuclear hormone receptor subfamily 1	Nuclear hormone receptor subfamily 1 group A	Nuclear hormone receptor subfamily 1 group A member 2		Receptors	Nuclear hormone receptors	1A. Thyroid hormone receptors				Metabolism of proteins	Post-translational protein modification	SUMOylation	SUMO E3 ligases SUMOylate target proteins	SUMOylation of intracellular receptors
PD001093	ALTRETAMINE	Prelamin-A/C	LMNA	single protein	-	1	6.1	-	0	Other nuclear protein												Cell Cycle	Cell Cycle, Mitotic	M Phase	Mitotic Metaphase and Anaphase	Mitotic Anaphase	Nuclear Envelope (NE) Reassembly	Initiation of Nuclear Envelope (NE) Reformation
PD001093	ALTRETAMINE	Non-structural protein 1	NS1	single protein	-	0	6.75	-	0	Unclassified protein
PD001093	ALTRETAMINE	3-hydroxyacyl-CoA dehydrogenase type-2	HSD17B10	single protein	-	1	6.5	-	0	Enzyme	Oxidoreductase											Metabolism	Metabolism of amino acids and derivatives	Branched-chain amino acid catabolism
PD001312	LOMUSTINE	Stathmin-4	STMN4	single protein	antagonist	1	-	-	0
PD001314	TEMOZOLOMIDE	Menin/Histone-lysine N-methyltransferase MLL	KMT2A,MEN1	protein-protein interaction	-	1	5.0	-	0	Epigenetic regulator	Reader	Bromodomain
PD001319	IMATINIB	Tyrosine-protein kinase ABL1	ABL1	single protein	inhibitor	1	6.7	6.56	1	Enzyme	Kinase	Protein Kinase	TK protein kinase group	Tyrosine protein kinase Abl family		Receptors	Catalytic receptors	Receptor kinases	TK: Tyrosine kinase	Non-receptor tyrosine kinases (nRTKs)	Abl family	Disease	Infectious disease	Parasitic Infection Pathways	Leishmania infection	Parasite infection	Leishmania phagocytosis	FCGR3A-mediated phagocytosis
PD001319	IMATINIB	Tyrosine-protein kinase ABL2	ABL2	single protein	-	1	8.0	6.57	0	Enzyme	Kinase	Protein Kinase	TK protein kinase group	Tyrosine protein kinase Abl family		Receptors	Catalytic receptors	Receptor kinases	TK: Tyrosine kinase	Non-receptor tyrosine kinases (nRTKs)	Abl family	Developmental Biology	Nervous system development	Axon guidance	Signaling by ROBO receptors	Role of ABL in ROBO-SLIT signaling
PD001319	IMATINIB	Tyrosine-protein kinase Fyn	FYN	single protein	-	1	5.51	-	0	Enzyme	Kinase	Protein Kinase	TK protein kinase group	Tyrosine protein kinase Src family	Tyrosine protein kinase SrcA	Receptors	Catalytic receptors	Receptor kinases	TK: Tyrosine kinase	Non-receptor tyrosine kinases (nRTKs)	Src family	Disease	Infectious disease	Parasitic Infection Pathways	Leishmania infection	Leishmania parasite growth and survival	Anti-inflammatory response favouring Leishmania parasite infection	FCGR3A-mediated IL10 synthesis
PD001319	IMATINIB	Dual specificity protein kinase CLK4	CLK4	single protein	-	1	5.68	-	0	Enzyme	Kinase	Protein Kinase	CMGC protein kinase group	CMGC protein kinase CLK family		Enzymes	Kinases (EC 2.7.x.x)	CMGC: Containing CDK, MAPK, GSK3, CLK families	CLK family
PD001319	IMATINIB	Bcr/Abl fusion protein	ABL1,BCR	chimeric protein	-	1	7.2	6.32	1	Enzyme	Kinase	Protein Kinase	Atypical protein kinase group	Atypical protein kinase BCR family
PD001319	IMATINIB	Nuclear receptor ROR-gamma	RORC	single protein	-	0	4.95	-	0	Transcription factor	Nuclear receptor	Nuclear hormone receptor subfamily 1	Nuclear hormone receptor subfamily 1 group F	Nuclear hormone receptor subfamily 1 group F member 3		Receptors	Nuclear hormone receptors	1F. Retinoic acid-related orphans				Gene expression (Transcription)	RNA Polymerase II Transcription	Generic Transcription Pathway	Transcriptional regulation by RUNX3	RUNX3 Regulates Immune Response and Cell Migration
PD001319	IMATINIB	Carbonic anhydrase 15	CA15	single protein	-	0	7.11	-	0	Enzyme	Lyase
PD001319	IMATINIB	Casein kinase II subunit alpha'	CSNK2A2	single protein	-	1	5.42	-	0	Enzyme	Kinase	Protein Kinase	Other protein kinase group	Other protein kinase CK2 family		Receptors	Catalytic receptors	Receptor kinases	Other protein kinases	Casein kinase 2 (CK2) family		Gene expression (Transcription)	RNA Polymerase II Transcription	Generic Transcription Pathway	Transcriptional Regulation by TP53	Regulation of TP53 Activity	Regulation of TP53 Activity through Phosphorylation
PD001319	IMATINIB	Discoidin domain-containing receptor 2	DDR2	single protein	inhibitor;antagonist	1	6.17	5.98	0	Enzyme	Kinase	Protein Kinase	TK protein kinase group	Tyrosine protein kinase DDR family		Receptors	Catalytic receptors	Receptor kinases	TK: Tyrosine kinase	Receptor tyrosine kinases (RTKs)	Type XVI RTKs: DDR (collagen receptor) family	Extracellular matrix organization	Non-integrin membrane-ECM interactions
PD001319	IMATINIB	Homeodomain-interacting protein kinase 4	HIPK4	single protein	-	1	6.02	-	0	Enzyme	Kinase	Protein Kinase	CMGC protein kinase group	CMGC protein kinase DYRK family	CMGC protein kinase HIPK subfamily	Enzymes	Kinases (EC 2.7.x.x)	CMGC: Containing CDK, MAPK, GSK3, CLK families	Dual-specificity tyrosine-(Y)-phosphorylation regulated kinase (DYRK) family	HIPK subfamily
PD001319	IMATINIB	Mast/stem cell growth factor receptor Kit	KIT	single protein	inhibitor;antagonist	1	7.0	6.43	1	Enzyme	Kinase	Protein Kinase	TK protein kinase group	Tyrosine protein kinase PDGFR family		Receptors	Catalytic receptors	Receptor kinases	TK: Tyrosine kinase	Receptor tyrosine kinases (RTKs)	Type III RTKs: PDGFR, CSFR, Kit, FLT3 receptor family	Disease	Diseases of signal transduction by growth factor receptors and second messengers	Signaling by KIT in disease	Drug resistance of KIT mutants	Dasatinib-resistant KIT mutants
PD001319	IMATINIB	Carbonic anhydrase 6	CA6	single protein	-	1	6.41	-	0	Enzyme	Lyase											Metabolism	Reversible hydration of carbon dioxide
PD001319	IMATINIB	Mitogen-activated protein kinase kinase kinase 20	MAP3K20	single protein	-	1	5.58	-	0	Enzyme	Kinase	Protein Kinase	TKL protein kinase group	TKL protein kinase MLK family	TKL protein kinase MLK subfamily	Receptors	Catalytic receptors	Receptor kinases	TKL: Tyrosine kinase-like	Mixed Lineage Kinase (MLK) family	MLK subfamily
PD001319	IMATINIB	Serine/threonine-protein kinase 17A	STK17A	single protein	-	1	5.28	-	0	Enzyme	Kinase	Protein Kinase	CAMK protein kinase group	CAMK protein kinase DAPK family		Enzymes	Kinases (EC 2.7.x.x)	CAMK: Calcium/calmodulin-dependent protein kinases	Death-associated kinase (DAPK) family
PD001319	IMATINIB	Cyclin-G-associated kinase	GAK	single protein	-	1	6.0	-	0	Enzyme	Kinase	Protein Kinase	Other protein kinase group	Other protein kinase NAK family		Receptors	Catalytic receptors	Receptor kinases	Other protein kinases	Numb-associated kinase (NAK) family		Vesicle-mediated transport	Membrane Trafficking	trans-Golgi Network Vesicle Budding	Golgi Associated Vesicle Biogenesis
PD001319	IMATINIB	Platelet-derived growth factor receptor alpha	PDGFRA	single protein	inhibitor;antagonist	1	7.33	7.02	0	Enzyme	Kinase	Protein Kinase	TK protein kinase group	Tyrosine protein kinase PDGFR family		Receptors	Catalytic receptors	Receptor kinases	TK: Tyrosine kinase	Receptor tyrosine kinases (RTKs)	Type III RTKs: PDGFR, CSFR, Kit, FLT3 receptor family	Disease	Diseases of signal transduction by growth factor receptors and second messengers	Signaling by PDGFR in disease	Drug resistance of PDGFR mutants	Imatinib-resistant PDGFR mutants
PD001319	IMATINIB	Tyrosine-protein kinase Lyn	LYN	single protein	-	1	6.38	6.66	0	Enzyme	Kinase	Protein Kinase	TK protein kinase group	Tyrosine protein kinase Src family		Receptors	Catalytic receptors	Receptor kinases	TK: Tyrosine kinase	Non-receptor tyrosine kinases (nRTKs)	Src family	Disease	Infectious disease	Parasitic Infection Pathways	Leishmania infection	Leishmania parasite growth and survival	Anti-inflammatory response favouring Leishmania parasite infection	FCGR3A-mediated IL10 synthesis
PD001319	IMATINIB	Tyrosine-protein kinase SYK	SYK	single protein	-	1	5.3	5.3	0	Enzyme	Kinase	Protein Kinase	TK protein kinase group	Tyrosine protein kinase Syk family		Receptors	Catalytic receptors	Receptor kinases	TK: Tyrosine kinase	Non-receptor tyrosine kinases (nRTKs)	Syk family	Disease	Infectious disease	Parasitic Infection Pathways	Leishmania infection	Leishmania parasite growth and survival	Anti-inflammatory response favouring Leishmania parasite infection	FCGR3A-mediated IL10 synthesis
PD001319	IMATINIB	Carbonic anhydrase 4	CA4	single protein	-	1	5.34	-	0	Enzyme	Lyase					Enzymes	Carbonic anhydrases					Transport of small molecules	O2/CO2 exchange in erythrocytes	Erythrocytes take up carbon dioxide and release oxygen
PD001319	IMATINIB	Platelet-derived growth factor receptor beta	PDGFRB	single protein	inhibitor;antagonist	1	7.3	7.06	1	Enzyme	Kinase	Protein Kinase	TK protein kinase group	Tyrosine protein kinase PDGFR family		Receptors	Catalytic receptors	Receptor kinases	TK: Tyrosine kinase	Receptor tyrosine kinases (RTKs)	Type III RTKs: PDGFR, CSFR, Kit, FLT3 receptor family	Signal Transduction	Intracellular signaling by second messengers	PIP3 activates AKT signaling	Negative regulation of the PI3K/AKT network	PI5P, PP2A and IER3 Regulate PI3K/AKT Signaling
PD001319	IMATINIB	Bile salt export pump	ABCB11	single protein	-	1	4.6	4.6	0	Transporter	Primary active transporter	ATP-binding cassette	ABCB subfamily			Transporters	ATP-binding cassette transporter family	ABCB subfamily				Metabolism	Metabolism of lipids	Metabolism of steroids	Bile acid and bile salt metabolism	Synthesis of bile acids and bile salts	Synthesis of bile acids and bile salts via 7alpha-hydroxycholesterol
PD001319	IMATINIB	Serine/threonine-protein kinase TAO1	TAOK1	single protein	-	1	5.4	-	0	Enzyme	Kinase	Protein Kinase	STE protein kinase group	STE protein kinase STE20 family	STE protein kinase TAO subfamily	Enzymes	Kinases (EC 2.7.x.x)	STE: Homologs of yeast Sterile 7, Sterile 11, Sterile 20 kinases	STE20 family	TAO subfamily		Cell Cycle	Cell Cycle, Mitotic	M Phase	Mitotic Metaphase and Anaphase	Mitotic Anaphase	Separation of Sister Chromatids
PD001319	IMATINIB	Mitogen-activated protein kinase 8	MAPK8	single protein	-	1	5.3	-	0	Enzyme	Kinase	Protein Kinase	CMGC protein kinase group	CMGC protein kinase MAPK family	CMGC protein kinase JNK subfamily	Enzymes	Kinases (EC 2.7.x.x)	CMGC: Containing CDK, MAPK, GSK3, CLK families	Mitogen-activated protein kinases (MAP kinases)	JNK subfamily		Immune System	Innate Immune System	Toll-like Receptor Cascades	Toll Like Receptor 5 (TLR5) Cascade	MyD88 cascade initiated on plasma membrane	MAP kinase activation	MAPK targets/ Nuclear events mediated by MAP kinases	Activation of the AP-1 family of transcription factors
PD001319	IMATINIB	Epithelial discoidin domain-containing receptor 1	DDR1	single protein	inhibitor;antagonist	1	6.47	7.05	0	Enzyme	Kinase	Protein Kinase	TK protein kinase group	Tyrosine protein kinase DDR family		Receptors	Catalytic receptors	Receptor kinases	TK: Tyrosine kinase	Receptor tyrosine kinases (RTKs)	Type XVI RTKs: DDR (collagen receptor) family	Extracellular matrix organization	Non-integrin membrane-ECM interactions
PD001319	IMATINIB	Carbonic anhydrase 2	CA2	single protein	-	1	7.52	-	0	Enzyme	Lyase					Enzymes	Carbonic anhydrases					Transport of small molecules	O2/CO2 exchange in erythrocytes	Erythrocytes take up carbon dioxide and release oxygen
PD001319	IMATINIB	Carbonic anhydrase 3	CA3	single protein	-	1	6.28	-	0	Enzyme	Lyase											Metabolism	Reversible hydration of carbon dioxide
PD001319	IMATINIB	Mitogen-activated protein kinase 14	MAPK14	single protein	-	1	4.86	-	0	Enzyme	Kinase	Protein Kinase	CMGC protein kinase group	CMGC protein kinase MAPK family	CMGC protein kinase p38 subfamily	Enzymes	Kinases (EC 2.7.x.x)	CMGC: Containing CDK, MAPK, GSK3, CLK families	Mitogen-activated protein kinases (MAP kinases)	p38 subfamily		Immune System	Innate Immune System	Toll-like Receptor Cascades	Toll Like Receptor 5 (TLR5) Cascade	MyD88 cascade initiated on plasma membrane	MAP kinase activation	MAPK targets/ Nuclear events mediated by MAP kinases	Activation of the AP-1 family of transcription factors
PD001319	IMATINIB	Serine/threonine-protein kinase TNNI3K	TNNI3K	single protein	-	1	5.37	-	0	Enzyme	Kinase	Protein Kinase	TKL protein kinase group	TKL protein kinase MLK family	TKL protein kinase HH498 subfamily	Receptors	Catalytic receptors	Receptor kinases	TKL: Tyrosine kinase-like	Mixed Lineage Kinase (MLK) family	HH498 subfamily
PD001319	IMATINIB	Tyrosine-protein kinase FRK	FRK	single protein	-	1	5.82	-	0	Enzyme	Kinase	Protein Kinase	TK protein kinase group	Tyrosine protein kinase Src family		Receptors	Catalytic receptors	Receptor kinases	TK: Tyrosine kinase	Non-receptor tyrosine kinases (nRTKs)	Src family	Signal Transduction	Intracellular signaling by second messengers	PIP3 activates AKT signaling	PTEN Regulation	Regulation of PTEN stability and activity
PD001319	IMATINIB	Ephrin type-A receptor 8	EPHA8	single protein	-	1	5.85	-	0	Enzyme	Kinase	Protein Kinase	TK protein kinase group	Tyrosine protein kinase Eph family		Receptors	Catalytic receptors	Receptor kinases	TK: Tyrosine kinase	Receptor tyrosine kinases (RTKs)	Type XIII RTKs: Ephrin receptor family	Developmental Biology	Nervous system development	Axon guidance	EPH-Ephrin signaling	EPHA-mediated growth cone collapse
PD001319	IMATINIB	Macrophage colony-stimulating factor 1 receptor	CSF1R	single protein	inhibitor;antagonist	1	7.84	6.28	0	Enzyme	Kinase	Protein Kinase	TK protein kinase group	Tyrosine protein kinase PDGFR family		Receptors	Catalytic receptors	Receptor kinases	TK: Tyrosine kinase	Receptor tyrosine kinases (RTKs)	Type III RTKs: PDGFR, CSFR, Kit, FLT3 receptor family	Gene expression (Transcription)	RNA Polymerase II Transcription	Generic Transcription Pathway	Transcriptional Regulation by VENTX
PD001319	IMATINIB	Epidermal growth factor receptor	EGFR	single protein	-	1	5.12	-	0	Enzyme	Kinase	Protein Kinase	TK protein kinase group	Tyrosine protein kinase EGFR family		Receptors	Catalytic receptors	Receptor kinases	TK: Tyrosine kinase	Receptor tyrosine kinases (RTKs)	Type I RTKs: ErbB (epidermal growth factor) receptor family	Signal Transduction	Signaling by GPCR	GPCR downstream signalling	G alpha (q) signalling events	Gastrin-CREB signalling pathway via PKC and MAPK	EGFR Transactivation by Gastrin
PD001319	IMATINIB	Mitogen-activated protein kinase 10	MAPK10	single protein	-	1	5.51	-	0	Enzyme	Kinase	Protein Kinase	CMGC protein kinase group	CMGC protein kinase MAPK family	CMGC protein kinase JNK subfamily	Enzymes	Kinases (EC 2.7.x.x)	CMGC: Containing CDK, MAPK, GSK3, CLK families	Mitogen-activated protein kinases (MAP kinases)	JNK subfamily		Immune System	Innate Immune System	Toll-like Receptor Cascades	Toll Like Receptor 5 (TLR5) Cascade	MyD88 cascade initiated on plasma membrane	MAP kinase activation	MAPK targets/ Nuclear events mediated by MAP kinases	Activation of the AP-1 family of transcription factors
PD001319	IMATINIB	Proto-oncogene tyrosine-protein kinase LCK	LCK	single protein	-	1	7.0	6.3	0	Enzyme	Kinase	Protein Kinase	TK protein kinase group	Tyrosine protein kinase Src family		Receptors	Catalytic receptors	Receptor kinases	TK: Tyrosine kinase	Non-receptor tyrosine kinases (nRTKs)	Src family	Disease	Infectious disease	Viral Infection Pathways	HIV Infection	Host Interactions of HIV factors	The role of Nef in HIV-1 replication and disease pathogenesis	Nef-mediates down modulation of cell surface receptors by recruiting them to clathrin adapters	Nef Mediated CD4 Down-regulation
PD001319	IMATINIB	Maternal embryonic leucine zipper kinase	MELK	single protein	-	1	5.72	-	0	Enzyme	Kinase	Protein Kinase	CAMK protein kinase group	CAMK protein kinase CAMK1 family	CAMK protein kinase MELK subfamily	Enzymes	Kinases (EC 2.7.x.x)	CAMK: Calcium/calmodulin-dependent protein kinases	CAMK-like (CAMKL) family	MELK subfamily
PD001319	IMATINIB	MAP kinase p38	MAPK11,MAPK12,MAPK13,MAPK14	protein family	-	1	4.16	-	0	Enzyme	Kinase	Protein Kinase	CMGC protein kinase group	CMGC protein kinase MAPK family	CMGC protein kinase p38 subfamily
PD001319	IMATINIB	Platelet-derived growth factor receptor	PDGFRA,PDGFRB	protein complex	-	1	7.3	-	0	Enzyme	Kinase	Protein Kinase	TK protein kinase group	Tyrosine protein kinase PDGFR family
PD001319	IMATINIB	Serine/threonine-protein kinase PLK4	PLK4	single protein	-	1	5.11	-	0	Enzyme	Kinase	Protein Kinase	Other protein kinase group	Other protein kinase PLK family		Receptors	Catalytic receptors	Receptor kinases	Other protein kinases	Polo-like kinase (PLK) family		Cell Cycle	Cell Cycle, Mitotic	Mitotic G2-G2/M phases	G2/M Transition	Centrosome maturation	Loss of proteins required for interphase microtubule organization from the centrosome	Loss of Nlp from mitotic centrosomes
PD001319	IMATINIB	Tyrosine-protein kinase Blk	BLK	single protein	-	1	6.28	5.39	0	Enzyme	Kinase	Protein Kinase	TK protein kinase group	Tyrosine protein kinase Src family		Receptors	Catalytic receptors	Receptor kinases	TK: Tyrosine kinase	Non-receptor tyrosine kinases (nRTKs)	Src family	Gene expression (Transcription)	RNA Polymerase II Transcription	Generic Transcription Pathway	Transcriptional regulation by RUNX1	RUNX1 regulates transcription of genes involved in BCR signaling
PD001319	IMATINIB	Carbonic anhydrase 13	CA13	single protein	-	0	5.13	-	0	Enzyme	Lyase					Enzymes	Carbonic anhydrases					Metabolism	Reversible hydration of carbon dioxide
PD001319	IMATINIB	ATP-dependent translocase ABCB1	ABCB1	single protein	-	1	4.9	5.69	0	Transporter	Primary active transporter	ATP-binding cassette	ABCB subfamily			Transporters	ATP-binding cassette transporter family	ABCB subfamily				Drug ADME	Abacavir ADME	Abacavir transmembrane transport
PD001319	IMATINIB	Serine/threonine-protein kinase B-raf	BRAF	single protein	-	1	5.48	-	0	Enzyme	Kinase	Protein Kinase	TKL protein kinase group	TKL protein kinase RAF family		Receptors	Catalytic receptors	Receptor kinases	TKL: Tyrosine kinase-like	RAF family		Signal Transduction	Signaling by Receptor Tyrosine Kinases	Signaling by NTRKs	Signaling by NTRK1 (TRKA)	Signalling to ERKs	Prolonged ERK activation events	ARMS-mediated activation
PD001319	IMATINIB	Cruzipain	-	single protein	-	0	5.55	-	0	Enzyme	Protease	Cysteine protease	Cysteine protease CA clan	Cysteine protease C1A family
PD001319	IMATINIB	Proto-oncogene tyrosine-protein kinase Src	SRC	single protein	-	1	4.51	5.68	0	Enzyme	Kinase	Protein Kinase	TK protein kinase group	Tyrosine protein kinase Src family		Receptors	Catalytic receptors	Receptor kinases	TK: Tyrosine kinase	Non-receptor tyrosine kinases (nRTKs)	Src family	Disease	Infectious disease	Parasitic Infection Pathways	Leishmania infection	Leishmania parasite growth and survival	Anti-inflammatory response favouring Leishmania parasite infection	FCGR3A-mediated IL10 synthesis
PD001319	IMATINIB	Lysine--tRNA ligase	KARS1	single protein	-	1	5.5	-	0	Enzyme												Metabolism of proteins	Translation	tRNA Aminoacylation	Cytosolic tRNA aminoacylation
PD001319	IMATINIB	Dual specificity protein kinase CLK1	CLK1	single protein	-	1	5.35	-	0	Enzyme	Kinase	Protein Kinase	CMGC protein kinase group	CMGC protein kinase CLK family		Enzymes	Kinases (EC 2.7.x.x)	CMGC: Containing CDK, MAPK, GSK3, CLK families	CLK family
PD001319	IMATINIB	Albumin	ALB	single protein	-	1	4.1	-	0	Secreted protein												Metabolism	Metabolism of lipids	Metabolism of steroids	Bile acid and bile salt metabolism	Recycling of bile acids and salts
PD001319	IMATINIB	Ribosyldihydronicotinamide dehydrogenase [quinone]	NQO2	single protein	-	1	7.24	7.37	0	Enzyme	Oxidoreductase											Metabolism	Biological oxidations	Phase I - Functionalization of compounds
PD001319	IMATINIB	Prelamin-A/C	LMNA	single protein	-	1	4.95	-	0	Other nuclear protein												Cell Cycle	Cell Cycle, Mitotic	M Phase	Mitotic Metaphase and Anaphase	Mitotic Anaphase	Nuclear Envelope (NE) Reassembly	Initiation of Nuclear Envelope (NE) Reformation
PD001319	IMATINIB	Phosphatidylinositol 5-phosphate 4-kinase type-2 gamma	PIP4K2C	single protein	-	1	5.89	-	0	Enzyme	Transferase					Enzymes	Kinases (EC 2.7.x.x)	Lipid modifying kinases	Type II PIP kinases (1-phosphatidylinositol-5-phosphate 4-kinase family)			Gene expression (Transcription)	RNA Polymerase II Transcription	Generic Transcription Pathway	Transcriptional Regulation by TP53	Regulation of TP53 Activity	Regulation of TP53 Activity through Acetylation	PI5P Regulates TP53 Acetylation
PD001319	IMATINIB	Carbonic anhydrase 14	CA14	single protein	-	1	6.33	-	0	Enzyme	Lyase					Enzymes	Carbonic anhydrases					Metabolism	Reversible hydration of carbon dioxide
PD001319	IMATINIB	Vascular endothelial growth factor receptor 2	KDR	single protein	-	1	4.58	-	0	Enzyme	Kinase	Protein Kinase	TK protein kinase group	Tyrosine protein kinase VEGFR family		Receptors	Catalytic receptors	Receptor kinases	TK: Tyrosine kinase	Receptor tyrosine kinases (RTKs)	Type IV RTKs: VEGF (vascular endothelial growth factor) receptor family	Signal Transduction	Signaling by Receptor Tyrosine Kinases	Signaling by VEGF	VEGFA-VEGFR2 Pathway	VEGFR2 mediated cell proliferation
PD001319	IMATINIB	Cytochrome P450 3A4	CYP3A4	single protein	-	1	4.84	-	0	Enzyme	Cytochrome P450	Cytochrome P450 family 3	Cytochrome P450 family 3A	Cytochrome P450 3A4		Enzymes	Cytochrome P450	CYP3 family				Metabolism	Metabolism of lipids	Biosynthesis of specialized proresolving mediators (SPMs)	Biosynthesis of DHA-derived SPMs	Biosynthesis of maresins	Biosynthesis of maresin-like SPMs
PD001319	IMATINIB	Carbonic anhydrase 1	CA1	single protein	-	1	7.5	-	0	Enzyme	Lyase					Enzymes	Carbonic anhydrases					Immune System	Cytokine Signaling in Immune system	Signaling by Interleukins	Interleukin-12 family signaling	Interleukin-12 signaling	Gene and protein expression by JAK-STAT signaling after Interleukin-12 stimulation
PD001319	IMATINIB	Non-receptor tyrosine-protein kinase TYK2	TYK2	single protein	-	1	5.06	-	0	Enzyme	Kinase	Protein Kinase	TK protein kinase group	Tyrosine protein kinase JakA family		Receptors	Catalytic receptors	Receptor kinases	TK: Tyrosine kinase	Non-receptor tyrosine kinases (nRTKs)	Janus kinase (JakA) family	Disease	Infectious disease	Viral Infection Pathways	SARS-CoV Infections	SARS-CoV-2 Infection	SARS-CoV-2-host interactions	SARS-CoV-2 activates/modulates innate and adaptive immune responses
PD001319	IMATINIB	Breakpoint cluster region protein	BCR	single protein	inhibitor	1	8.15	-	0	Enzyme	Kinase	Protein Kinase	Atypical protein kinase group	Atypical protein kinase BCR family		Enzymes	Kinases (EC 2.7.x.x)	Atypical	BCR family			Disease	Diseases of signal transduction by growth factor receptors and second messengers	Signaling by FGFR in disease	Signaling by FGFR1 in disease	FGFR1 mutant receptor activation	Signaling by cytosolic FGFR1 fusion mutants
PD001319	IMATINIB	Tyrosine-protein kinase ABL	ABL1,ABL2	protein family	-	1	7.4	-	0	Enzyme	Kinase	Protein Kinase	TK protein kinase group	Tyrosine protein kinase Abl family
PD001319	IMATINIB	Mitogen-activated protein kinase 9	MAPK9	single protein	-	1	5.28	-	0	Enzyme	Kinase	Protein Kinase	CMGC protein kinase group	CMGC protein kinase MAPK family	CMGC protein kinase JNK subfamily	Enzymes	Kinases (EC 2.7.x.x)	CMGC: Containing CDK, MAPK, GSK3, CLK families	Mitogen-activated protein kinases (MAP kinases)	JNK subfamily		Immune System	Innate Immune System	Toll-like Receptor Cascades	Toll Like Receptor 5 (TLR5) Cascade	MyD88 cascade initiated on plasma membrane	MAP kinase activation	MAPK targets/ Nuclear events mediated by MAP kinases	Activation of the AP-1 family of transcription factors
PD001319	IMATINIB	Receptor tyrosine-protein kinase erbB-2	ERBB2	single protein	-	1	10.22	-	0	Enzyme	Kinase	Protein Kinase	TK protein kinase group	Tyrosine protein kinase EGFR family		Receptors	Catalytic receptors	Receptor kinases	TK: Tyrosine kinase	Receptor tyrosine kinases (RTKs)	Type I RTKs: ErbB (epidermal growth factor) receptor family	Developmental Biology	Nervous system development	Axon guidance	Semaphorin interactions	Sema4D in semaphorin signaling	Sema4D induced cell migration and growth-cone collapse
PD001319	IMATINIB	RAF proto-oncogene serine/threonine-protein kinase	RAF1	single protein	-	1	5.77	-	0	Enzyme	Kinase	Protein Kinase	TKL protein kinase group	TKL protein kinase RAF family		Receptors	Catalytic receptors	Receptor kinases	TKL: Tyrosine kinase-like	RAF family		Signal Transduction	MAPK family signaling cascades	MAPK1/MAPK3 signaling	RAF/MAP kinase cascade	Negative regulation of MAPK pathway	Negative feedback regulation of MAPK pathway
PD001319	IMATINIB	Tyrosine-protein kinase Fgr	FGR	single protein	-	1	5.62	-	0	Enzyme	Kinase	Protein Kinase	TK protein kinase group	Tyrosine protein kinase Src family		Receptors	Catalytic receptors	Receptor kinases	TK: Tyrosine kinase	Non-receptor tyrosine kinases (nRTKs)	Src family	Disease	Infectious disease	Parasitic Infection Pathways	Leishmania infection	Leishmania parasite growth and survival	Anti-inflammatory response favouring Leishmania parasite infection	FCGR3A-mediated IL10 synthesis
PD001319	IMATINIB	Carbonic anhydrase 5A, mitochondrial	CA5A	single protein	-	1	4.7	-	0	Enzyme	Lyase					Enzymes	Carbonic anhydrases					Metabolism	Reversible hydration of carbon dioxide
PD001319	IMATINIB	Carbonic anhydrase 5B, mitochondrial	CA5B	single protein	-	1	4.77	-	0	Enzyme	Lyase											Metabolism	Reversible hydration of carbon dioxide
PD001319	IMATINIB	Carbonic anhydrase 7	CA7	single protein	-	1	6.96	-	0	Enzyme	Lyase					Enzymes	Carbonic anhydrases					Metabolism	Reversible hydration of carbon dioxide
PD001319	IMATINIB	Carbonic anhydrase 9	CA9	single protein	-	1	7.12	-	0	Enzyme	Lyase					Enzymes	Carbonic anhydrases					Cellular responses to stimuli	Cellular responses to stress	Cellular response to hypoxia	Regulation of gene expression by Hypoxia-inducible Factor
PD001319	IMATINIB	ATP-dependent RNA helicase DDX3X	DDX3X	single protein	-	1	6.36	-	0	Enzyme												Immune System	Innate Immune System	Neutrophil degranulation
PD001319	IMATINIB	Interleukin-1 receptor-associated kinase 1	IRAK1	single protein	-	1	5.51	-	0	Enzyme	Kinase	Protein Kinase	TKL protein kinase group	TKL protein kinase IRAK family		Receptors	Catalytic receptors	Receptor kinases	TKL: Tyrosine kinase-like	Interleukin-1 receptor-associated kinase (IRAK) family		Disease	Infectious disease	Viral Infection Pathways	SARS-CoV Infections	SARS-CoV-2 Infection	SARS-CoV-2-host interactions	SARS-CoV-2 activates/modulates innate and adaptive immune responses
PD001319	IMATINIB	Receptor-type tyrosine-protein kinase FLT3	FLT3	single protein	-	1	5.2	6.88	0	Enzyme	Kinase	Protein Kinase	TK protein kinase group	Tyrosine protein kinase PDGFR family		Receptors	Catalytic receptors	Receptor kinases	TK: Tyrosine kinase	Receptor tyrosine kinases (RTKs)	Type III RTKs: PDGFR, CSFR, Kit, FLT3 receptor family	Signal Transduction	Signaling by Receptor Tyrosine Kinases	Signaling by Insulin receptor	Insulin receptor signalling cascade	IRS-mediated signalling	PI3K Cascade
PD001319	IMATINIB	Carbonic anhydrase 12	CA12	single protein	-	1	6.01	-	0	Enzyme	Lyase					Enzymes	Carbonic anhydrases					Metabolism	Reversible hydration of carbon dioxide
PD001319	IMATINIB	Cyclin-dependent kinase 19	CDK19	single protein	-	1	5.26	-	0	Enzyme	Kinase	Protein Kinase	CMGC protein kinase group	CMGC protein kinase CDK family	CMGC protein kinase CDK8 subfamily	Enzymes	Kinases (EC 2.7.x.x)	CMGC: Containing CDK, MAPK, GSK3, CLK families	Cyclin-dependent kinase (CDK) family	CDK8 subfamily		Metabolism	Metabolism of lipids	Regulation of lipid metabolism by PPARalpha	PPARA activates gene expression
PD001319	IMATINIB	DNA repair protein RAD52 homolog	RAD52	single protein	-	1	4.72	-	0	Other nuclear protein												DNA Repair	DNA Double-Strand Break Repair	Homology Directed Repair	HDR through Homologous Recombination (HRR) or Single Strand Annealing (SSA)	HDR through Single Strand Annealing (SSA)
PD001319	IMATINIB	Broad substrate specificity ATP-binding cassette transporter ABCG2	ABCG2	single protein	-	0	-	5.45	0	Transporter	Primary active transporter	ATP-binding cassette	ABCG subfamily			Transporters	ATP-binding cassette transporter family	ABCG subfamily				Drug ADME	Abacavir ADME	Abacavir transmembrane transport
PD001319	IMATINIB	Solute carrier family 22 member 2	SLC22A2	single protein	-	0	-	5.38	0	Transporter	Electrochemical transporter	SLC superfamily of solute carriers	SLC22 family of organic cation and anion transporters			Transporters	SLC superfamily of solute carriers	SLC22 family of organic cation and anion transporters	Organic cation transporters (OCT)			Transport of small molecules	SLC-mediated transmembrane transport	Transport of bile salts and organic acids, metal ions and amine compounds	Organic cation/anion/zwitterion transport	Organic cation transport
PD001319	IMATINIB	5-hydroxytryptamine receptor 2A	HTR2A	single protein	-	0	-	5.99	0	Membrane receptor	Family A G protein-coupled receptor	Small molecule receptor (family A GPCR)	Monoamine receptor	Serotonin receptor		Receptors	G protein-coupled receptors	5-Hydroxytryptamine receptors				Signal Transduction	Signaling by GPCR	GPCR ligand binding	Class A/1 (Rhodopsin-like receptors)	Amine ligand-binding receptors	Serotonin receptors
PD001319	IMATINIB	Sodium-dependent serotonin transporter	SLC6A4	single protein	-	0	-	5.99	0	Transporter	Electrochemical transporter	SLC superfamily of solute carriers	SLC06 neurotransmitter transporter family			Transporters	SLC superfamily of solute carriers	SLC6 neurotransmitter transporter family	Monoamine transporter subfamily			Neuronal System	Transmission across Chemical Synapses	Neurotransmitter clearance	Serotonin clearance from the synaptic cleft
PD001319	IMATINIB	BCR/ABL p210 fusion protein	BCR/ABL FUSION	single protein	-	0	-	6.57	0	Enzyme	Kinase	Protein Kinase
PD001319	IMATINIB	Multidrug and toxin extrusion protein 1	SLC47A1	single protein	-	0	-	7.3	0	Transporter	Electrochemical transporter	SLC superfamily of solute carriers	SLC47 family of multidrug and toxin extrusion transporters			Transporters	SLC superfamily of solute carriers	SLC47 family of multidrug and toxin extrusion transporters				Transport of small molecules	SLC-mediated transmembrane transport	Transport of bile salts and organic acids, metal ions and amine compounds
PD001319	IMATINIB	Multidrug and toxin extrusion protein 2	SLC47A2	single protein	-	0	-	6.0	0	Transporter	Electrochemical transporter	SLC superfamily of solute carriers	SLC47 family of multidrug and toxin extrusion transporters			Transporters	SLC superfamily of solute carriers	SLC47 family of multidrug and toxin extrusion transporters				Transport of small molecules	SLC-mediated transmembrane transport	Transport of bile salts and organic acids, metal ions and amine compounds
PD001319	IMATINIB	Tyrosine-protein kinase HCK	HCK	single protein	-	0	-	5.01	0	Enzyme	Kinase	Protein Kinase	TK protein kinase group	Tyrosine protein kinase Src family		Receptors	Catalytic receptors	Receptor kinases	TK: Tyrosine kinase	Non-receptor tyrosine kinases (nRTKs)	Src family	Disease	Infectious disease	Parasitic Infection Pathways	Leishmania infection	Leishmania parasite growth and survival	Anti-inflammatory response favouring Leishmania parasite infection	FCGR3A-mediated IL10 synthesis
PD001319	IMATINIB	Solute carrier family 22 member 3	SLC22A3	single protein	-	0	-	4.59	0	Transporter	Electrochemical transporter	SLC superfamily of solute carriers	SLC22 family of organic cation and anion transporters			Transporters	SLC superfamily of solute carriers	SLC22 family of organic cation and anion transporters	Organic cation transporters (OCT)			Transport of small molecules	SLC-mediated transmembrane transport	Transport of bile salts and organic acids, metal ions and amine compounds	Organic cation/anion/zwitterion transport	Organic cation transport
PD001319	IMATINIB	Histamine H2 receptor	HRH2	single protein	-	0	-	5.71	0	Membrane receptor	Family A G protein-coupled receptor	Small molecule receptor (family A GPCR)	Monoamine receptor	Histamine receptor		Receptors	G protein-coupled receptors	Histamine receptors				Signal Transduction	Signaling by GPCR	GPCR ligand binding	Class A/1 (Rhodopsin-like receptors)	Amine ligand-binding receptors	Histamine receptors
PD001319	IMATINIB	Thromboxane-A synthase	TBXAS1	single protein	-	0	-	6.7	0	Enzyme	Cytochrome P450	Cytochrome P450 family 5	Cytochrome P450 family 5A	Cytochrome P450 5A1		Enzymes	Cytochrome P450	CYP5, CYP7 and CYP8 families				Metabolism	Biological oxidations	Phase I - Functionalization of compounds	Cytochrome P450 - arranged by substrate type	Eicosanoids
PD001319	IMATINIB	RET proto-oncogene	RET	single protein	inhibitor	1	-	-	0
PD001319	IMATINIB	High affinity nerve growth factor receptor	NTRK1	single protein	inhibitor;antagonist	1	-	-	0	Enzyme	Kinase	Protein Kinase	TK protein kinase group	Tyrosine protein kinase Trk family		Receptors	Catalytic receptors	Receptor kinases	TK: Tyrosine kinase	Receptor tyrosine kinases (RTKs)	Type VII RTKs: Neurotrophin receptor/Trk family	Signal Transduction	Signaling by Receptor Tyrosine Kinases	Signaling by NTRKs	Signaling by NTRK1 (TRKA)	Signalling to ERKs	Prolonged ERK activation events	ARMS-mediated activation
PD001323	VORINOSTAT	Histone deacetylase 6	HDAC6	single protein	inhibitor	1	8.8	7.35	0	Epigenetic regulator	Eraser	Histone deacetylase	HDAC class IIb			Enzymes	Chromatin modifying enzymes	3.5.1.- Histone deacetylases (HDACs)				Gene expression (Transcription)	RNA Polymerase II Transcription	Generic Transcription Pathway	Transcriptional regulation by RUNX2	RUNX2 regulates bone development	RUNX2 regulates osteoblast differentiation
PD001323	VORINOSTAT	Histone deacetylase 8	HDAC8	single protein	inhibitor	1	6.51	6.01	0	Epigenetic regulator	Eraser	Histone deacetylase	HDAC class I			Enzymes	Chromatin modifying enzymes	3.5.1.- Histone deacetylases (HDACs)				Cell Cycle	Cell Cycle, Mitotic	M Phase	Mitotic Metaphase and Anaphase	Mitotic Anaphase	Separation of Sister Chromatids
PD001323	VORINOSTAT	Histone deacetylase 3	HDAC3	single protein	inhibitor	1	8.3	7.24	0	Epigenetic regulator	Eraser	Histone deacetylase	HDAC class I			Enzymes	Chromatin modifying enzymes	3.5.1.- Histone deacetylases (HDACs)				Disease	Disorders of Developmental Biology	Disorders of Nervous System Development	Pervasive developmental disorders	Loss of function of MECP2 in Rett syndrome	Loss of MECP2 binding ability to the NCoR/SMRT complex
PD001323	VORINOSTAT	Histone deacetylase 4	HDAC4	single protein	-	1	6.27	5.8	0	Epigenetic regulator	Eraser	Histone deacetylase	HDAC class IIa			Enzymes	Chromatin modifying enzymes	3.5.1.- Histone deacetylases (HDACs)				Gene expression (Transcription)	RNA Polymerase II Transcription	Generic Transcription Pathway	Transcriptional regulation by RUNX2	RUNX2 regulates bone development	RUNX2 regulates chondrocyte maturation
PD001323	VORINOSTAT	Histone deacetylase 5	HDAC5	single protein	inhibitor	1	5.44	5.47	0	Epigenetic regulator	Eraser	Histone deacetylase	HDAC class IIa			Enzymes	Chromatin modifying enzymes	3.5.1.- Histone deacetylases (HDACs)				Disease	Diseases of signal transduction by growth factor receptors and second messengers	Signaling by NOTCH1 in Cancer	Signaling by NOTCH1 HD+PEST Domain Mutants in Cancer	Constitutive Signaling by NOTCH1 HD+PEST Domain Mutants
PD001323	VORINOSTAT	Polyamine deacetylase HDAC10	HDAC10	single protein	inhibitor	1	7.3	6.77	0	Epigenetic regulator	Eraser	Histone deacetylase	HDAC class IIb			Enzymes	Chromatin modifying enzymes	3.5.1.- Histone deacetylases (HDACs)				Disease	Diseases of signal transduction by growth factor receptors and second messengers	Signaling by NOTCH1 in Cancer	Signaling by NOTCH1 HD+PEST Domain Mutants in Cancer	Constitutive Signaling by NOTCH1 HD+PEST Domain Mutants
PD001323	VORINOSTAT	Histone deacetylase 1	HDAC1	single protein	inhibitor	1	8.89	7.35	0	Epigenetic regulator	Eraser	Histone deacetylase	HDAC class I			Enzymes	Chromatin modifying enzymes	3.5.1.- Histone deacetylases (HDACs)				Disease	Disorders of Developmental Biology	Disorders of Nervous System Development	Pervasive developmental disorders	Loss of function of MECP2 in Rett syndrome	Loss of MECP2 binding ability to 5mC-DNA
PD001323	VORINOSTAT	Histone deacetylase 2	HDAC2	single protein	inhibitor	1	8.8	6.97	0	Epigenetic regulator	Eraser	Histone deacetylase	HDAC class I			Enzymes	Chromatin modifying enzymes	3.5.1.- Histone deacetylases (HDACs)				Gene expression (Transcription)	RNA Polymerase II Transcription	Generic Transcription Pathway	Transcriptional Regulation by TP53	Regulation of TP53 Activity	Regulation of TP53 Activity through Acetylation
PD001323	VORINOSTAT	Histone deacetylase 7	HDAC7	single protein	-	1	5.09	6.1	0	Epigenetic regulator	Eraser	Histone deacetylase	HDAC class IIa			Enzymes	Chromatin modifying enzymes	3.5.1.- Histone deacetylases (HDACs)				Disease	Diseases of signal transduction by growth factor receptors and second messengers	Signaling by NOTCH1 in Cancer	Signaling by NOTCH1 HD+PEST Domain Mutants in Cancer	Constitutive Signaling by NOTCH1 HD+PEST Domain Mutants
PD001323	VORINOSTAT	Histone deacetylase	HDAC1,HDAC10,HDAC11,HDAC2,HDAC3,HDAC4,HDAC5,HDAC6,HDAC7,HDAC8,HDAC9	protein family	inhibitor	1	6.92	6.6	0	Epigenetic regulator	Eraser	Histone deacetylase	HDAC class I
PD001323	VORINOSTAT	HD2 type histone deacetylase HDA106	HDA106	single protein	-	0	7.3	-	0	Enzyme
PD001323	VORINOSTAT	Histone deacetylase (HDAC1 and HDAC2)	HDAC1,HDAC2	protein family	-	1	6.84	6.9	0	Epigenetic regulator	Eraser	Histone deacetylase	HDAC class I
PD001323	VORINOSTAT	Histone deacetylase 11	HDAC11	single protein	inhibitor	1	7.44	6.56	0	Epigenetic regulator	Eraser	Histone deacetylase	HDAC class IV			Enzymes	Chromatin modifying enzymes	3.5.1.- Histone deacetylases (HDACs)				Disease	Diseases of signal transduction by growth factor receptors and second messengers	Signaling by NOTCH1 in Cancer	Signaling by NOTCH1 HD+PEST Domain Mutants in Cancer	Constitutive Signaling by NOTCH1 HD+PEST Domain Mutants
PD001323	VORINOSTAT	Lysine-specific demethylase 4E	KDM4E	single protein	-	1	4.85	-	0	Epigenetic regulator	Eraser	Lysine demethylase	Jumonji domain-containing			Enzymes	Chromatin modifying enzymes	1.14.11.- Histone demethylases
PD001323	VORINOSTAT	Bromodomain-containing protein 4	BRD4	single protein	-	1	7.68	6.13	0	Epigenetic regulator	Reader	Bromodomain				Enzymes	Chromatin modifying enzymes	Enzymatic bromodomain-containing proteins	Bromodomain kinase (BRDK) family			Disease	Infectious disease	Viral Infection Pathways	SARS-CoV Infections	Potential therapeutics for SARS
PD001323	VORINOSTAT	Class 1 histone deacetylase	HDAC1,HDAC2,HDAC3,HDAC8	protein family	-	1	5.72	5.91	0	Epigenetic regulator	Eraser	Histone deacetylase	HDAC class I
PD001323	VORINOSTAT	Histone deacetylase	HDAC1,HDAC2,HDAC3,HDAC4,HDAC5,HDAC7	protein family	-	0	6.78	-	0	Epigenetic regulator	Eraser	Histone deacetylase	HDAC class I
PD001323	VORINOSTAT	Histone deacetylase 3/Nuclear receptor corepressor 2 (HDAC3/NCoR2)	HDAC3,NCOR2	protein complex	-	1	7.39	7.4	0	Epigenetic regulator	Eraser	Histone deacetylase	HDAC class I
PD001323	VORINOSTAT	Histone deacetylase 9	HDAC9	single protein	inhibitor	1	7.19	4.8	0	Epigenetic regulator	Eraser	Histone deacetylase	HDAC class IIa			Enzymes	Chromatin modifying enzymes	3.5.1.- Histone deacetylases (HDACs)				Disease	Diseases of signal transduction by growth factor receptors and second messengers	Signaling by NOTCH1 in Cancer	Signaling by NOTCH1 HD+PEST Domain Mutants in Cancer	Constitutive Signaling by NOTCH1 HD+PEST Domain Mutants
PD001323	VORINOSTAT	Leukotriene A-4 hydrolase	LTA4H	single protein	-	1	5.45	-	0	Enzyme	Protease	Metallo protease	Metallo protease MAE clan	Metallo protease M1 family		Enzymes	Peptidases and proteinases	MA: Metallo (M) Peptidases	M1: Aminopeptidase N			Metabolism	Metabolism of lipids	Biosynthesis of specialized proresolving mediators (SPMs)	Biosynthesis of DHA-derived SPMs	Biosynthesis of aspirin-triggered D-series resolvins
PD001323	VORINOSTAT	Histone deacetylase 8	HDAC8	single protein	-	0	5.81	-	0	Epigenetic regulator	Eraser	Histone deacetylase	HDAC class IIa
PD001323	VORINOSTAT	Epidermal growth factor receptor	EGFR	single protein	-	1	6.98	-	0	Enzyme	Kinase	Protein Kinase	TK protein kinase group	Tyrosine protein kinase EGFR family		Receptors	Catalytic receptors	Receptor kinases	TK: Tyrosine kinase	Receptor tyrosine kinases (RTKs)	Type I RTKs: ErbB (epidermal growth factor) receptor family	Signal Transduction	Signaling by GPCR	GPCR downstream signalling	G alpha (q) signalling events	Gastrin-CREB signalling pathway via PKC and MAPK	EGFR Transactivation by Gastrin
PD001323	VORINOSTAT	Histone deacetylase 3/NCoR1	HDAC3,NCOR1	protein complex	-	1	7.96	7.29	0	Epigenetic regulator	Eraser	Histone deacetylase	HDAC class I
PD001323	VORINOSTAT	Cytochrome P450 3A4	CYP3A4	single protein	-	1	4.92	-	0	Enzyme	Cytochrome P450	Cytochrome P450 family 3	Cytochrome P450 family 3A	Cytochrome P450 3A4		Enzymes	Cytochrome P450	CYP3 family				Metabolism	Metabolism of lipids	Biosynthesis of specialized proresolving mediators (SPMs)	Biosynthesis of DHA-derived SPMs	Biosynthesis of maresins	Biosynthesis of maresin-like SPMs
PD001323	VORINOSTAT	Histone deacetylase	HD1B	single protein	-	0	7.54	-	0	Epigenetic regulator	Eraser	Histone deacetylase	HDAC class I
PD001323	VORINOSTAT	Zinc finger protein GLI1	GLI1	single protein	-	0	5.65	-	0	Transcription factor												Signal Transduction	Signaling by Hedgehog	Hedgehog 'off' state	Degradation of GLI1 by the proteasome
PD001323	VORINOSTAT	HDAC1/REST corepressor 3	HDAC1,RCOR3	protein complex	-	1	8.52	-	0	Epigenetic regulator	Eraser	Histone deacetylase	HDAC class I
PD001323	VORINOSTAT	Histone deacetylase 1/3/5/8	HDAC1,HDAC3,HDAC5,HDAC8	protein family	-	1	6.88	6.96	0	Epigenetic regulator	Eraser	Histone deacetylase	HDAC class I
PD001323	VORINOSTAT	Histone deacetylase	HDAC1	single protein	-	0	6.89	7.23	0	Epigenetic regulator	Eraser	Histone deacetylase	HDAC class I
PD001323	VORINOSTAT	Nuclear receptor subfamily 1 group I member 2	NR1I2	single protein	-	1	4.6	4.45	0	Transcription factor	Nuclear receptor	Nuclear hormone receptor subfamily 1	Nuclear hormone receptor subfamily 1 group I	Nuclear hormone receptor subfamily 1 group I member 2		Receptors	Nuclear hormone receptors	1I. Vitamin D receptor-like receptors				Metabolism of proteins	Post-translational protein modification	SUMOylation	SUMO E3 ligases SUMOylate target proteins	SUMOylation of intracellular receptors
PD001323	VORINOSTAT	Potassium voltage-gated channel subfamily H member 2	KCNH2	single protein	-	1	6.49	-	0	Ion channel	Voltage-gated ion channel	Potassium channels	Voltage-gated potassium channel			Ion channels	Voltage-gated ion channels	Potassium channels	Voltage-gated potassium channels (K<sub>v</sub>)			Muscle contraction	Cardiac conduction	Phase 3 - rapid repolarisation
PD001323	VORINOSTAT	Histone deacetylase	PF3D7_0925700	single protein	-	0	-	7.0	0	Epigenetic regulator	Eraser	Histone deacetylase	HDAC class I			Other protein targets	Anti-infective targets	Antimalarial targets	Chromatin modifying enzymes (<i>Plasmodium</i> spp.)
PD001323	VORINOSTAT	Nuclear receptor subfamily 0 group B member 1	NR0B1	single protein	-	0	-	6.13	0	Transcription factor	Nuclear receptor	Nuclear hormone receptor subfamily 0	Nuclear hormone receptor subfamily 0 group B	Nuclear hormone receptor subfamily 0 group B member 1		Receptors	Nuclear hormone receptors	0B. DAX-like receptors				Gene expression (Transcription)	RNA Polymerase II Transcription	Generic Transcription Pathway	Nuclear Receptor transcription pathway
PD001323	VORINOSTAT	Histone deacetylase 1/2/3	HDAC1,HDAC2,HDAC3	protein family	-	0	-	6.42	0	Epigenetic regulator	Eraser	Histone deacetylase	HDAC class I
PD001323	VORINOSTAT	Paired box protein Pax-8	PAX8	single protein	-	0	-	5.34	0	Transcription factor
PD001430	tretinoin	Retinoic acid receptor gamma	RARG	single protein	agonist	1	9.6	7.86	0	Transcription factor	Nuclear receptor	Nuclear hormone receptor subfamily 1	Nuclear hormone receptor subfamily 1 group B	Nuclear hormone receptor subfamily 1 group B member 3		Receptors	Nuclear hormone receptors	1B. Retinoic acid receptors				Gene expression (Transcription)	RNA Polymerase II Transcription	Generic Transcription Pathway	Nuclear Receptor transcription pathway
PD001430	tretinoin	Retinoic acid receptor alpha	RARA	single protein	agonist	1	9.4	7.77	0	Transcription factor	Nuclear receptor	Nuclear hormone receptor subfamily 1	Nuclear hormone receptor subfamily 1 group B	Nuclear hormone receptor subfamily 1 group B member 1		Receptors	Nuclear hormone receptors	1B. Retinoic acid receptors				Metabolism of proteins	Post-translational protein modification	SUMOylation	SUMO E3 ligases SUMOylate target proteins	SUMOylation of intracellular receptors
PD001430	tretinoin	Retinoic acid receptor beta	RARB	single protein	agonist	1	9.4	7.6	0	Transcription factor	Nuclear receptor	Nuclear hormone receptor subfamily 1	Nuclear hormone receptor subfamily 1 group B	Nuclear hormone receptor subfamily 1 group B member 2		Receptors	Nuclear hormone receptors	1B. Retinoic acid receptors				Gene expression (Transcription)	RNA Polymerase II Transcription	Generic Transcription Pathway	Nuclear Receptor transcription pathway
PD001430	tretinoin	Nuclear receptor ROR-alpha	RORA	single protein	-	1	6.7	-	0	Transcription factor	Nuclear receptor	Nuclear hormone receptor subfamily 1	Nuclear hormone receptor subfamily 1 group F	Nuclear hormone receptor subfamily 1 group F member 1		Receptors	Nuclear hormone receptors	1F. Retinoic acid-related orphans				Metabolism of proteins	Post-translational protein modification	SUMOylation	SUMO E3 ligases SUMOylate target proteins	SUMOylation of intracellular receptors
PD001430	tretinoin	Menin/Histone-lysine N-methyltransferase MLL	KMT2A,MEN1	protein-protein interaction	-	1	4.4	-	0	Epigenetic regulator	Reader	Bromodomain
PD001430	tretinoin	Retinoic acid receptor RXR-alpha	RXRA	single protein	-	1	6.47	5.99	0	Transcription factor	Nuclear receptor	Nuclear hormone receptor subfamily 2	Nuclear hormone receptor subfamily 2 group B	Nuclear hormone receptor subfamily 2 group B member 1		Receptors	Nuclear hormone receptors	2B. Retinoid X receptors				Metabolism	Metabolism of lipids	Metabolism of steroids	Bile acid and bile salt metabolism	Synthesis of bile acids and bile salts	Synthesis of bile acids and bile salts via 27-hydroxycholesterol
PD001430	tretinoin	Cruzipain	-	single protein	-	0	4.45	-	0	Enzyme	Protease	Cysteine protease	Cysteine protease CA clan	Cysteine protease C1A family
PD001430	tretinoin	Hypoxia-inducible factor 1-alpha	HIF1A	single protein	-	1	6.6	-	0	Transcription factor												Cellular responses to stimuli	Cellular responses to stress	Cellular response to hypoxia	Oxygen-dependent proline hydroxylation of Hypoxia-inducible Factor Alpha
PD001430	tretinoin	Retinoic acid receptor RXR-beta	RXRB	single protein	agonist	1	6.66	5.86	0	Transcription factor	Nuclear receptor	Nuclear hormone receptor subfamily 2	Nuclear hormone receptor subfamily 2 group B	Nuclear hormone receptor subfamily 2 group B member 2		Receptors	Nuclear hormone receptors	2B. Retinoid X receptors				Gene expression (Transcription)	RNA Polymerase II Transcription	Generic Transcription Pathway	Nuclear Receptor transcription pathway
PD001430	tretinoin	Microtubule-associated protein tau	MAPT	single protein	-	1	4.57	-	0	Other cytosolic protein												Neuronal System	Transmission across Chemical Synapses	Neurotransmitter receptors and postsynaptic signal transmission	Activation of NMDA receptors and postsynaptic events	Post NMDA receptor activation events	Activation of AMPK downstream of NMDARs
PD001430	tretinoin	Aldehyde dehydrogenase 1A1	ALDH1A1	single protein	-	1	4.58	-	0	Enzyme	Oxidoreductase											Metabolism	Biological oxidations	Phase I - Functionalization of compounds	Ethanol oxidation
PD001430	tretinoin	Nuclear receptor ROR-gamma	RORC	single protein	-	1	6.7	4.75	0	Transcription factor	Nuclear receptor	Nuclear hormone receptor subfamily 1	Nuclear hormone receptor subfamily 1 group F	Nuclear hormone receptor subfamily 1 group F member 3		Receptors	Nuclear hormone receptors	1F. Retinoic acid-related orphans				Gene expression (Transcription)	RNA Polymerase II Transcription	Generic Transcription Pathway	Transcriptional regulation by RUNX3	RUNX3 Regulates Immune Response and Cell Migration
PD001430	tretinoin	Geminin	GMNN	single protein	-	1	4.45	-	0	Unclassified protein												Cell Cycle	Cell Cycle, Mitotic	Mitotic G1 phase and G1/S transition	G1/S Transition	Activation of the pre-replicative complex
PD001430	tretinoin	Cellular retinoic acid-binding protein 1	CRABP1	single protein	-	0	6.43	-	0	Auxiliary transport protein	Fatty acid binding protein family					Other protein targets	Fatty acid-binding proteins					Signal Transduction	Signaling by Nuclear Receptors	Signaling by Retinoic Acid	RA biosynthesis pathway
PD001430	tretinoin	RecQ-like DNA helicase BLM	BLM	single protein	-	1	7.65	-	0	Enzyme												DNA Repair	DNA Double-Strand Break Repair	Homology Directed Repair	HDR through Homologous Recombination (HRR) or Single Strand Annealing (SSA)	HDR through Homologous Recombination (HRR)	Homologous DNA Pairing and Strand Exchange	Presynaptic phase of homologous DNA pairing and strand exchange
PD001430	tretinoin	Thiosulfate sulfurtransferase	TST	single protein	-	1	4.04	-	0	Enzyme	Transferase											Metabolism	Metabolism of amino acids and derivatives	Sulfur amino acid metabolism	Degradation of cysteine and homocysteine	Sulfide oxidation to sulfate
PD001430	tretinoin	Retinoic acid receptor	RARA,RARB,RARG	protein family	agonist	1	9.0	-	0	Transcription factor	Nuclear receptor	Nuclear hormone receptor subfamily 1	Nuclear hormone receptor subfamily 1 group B	Nuclear hormone receptor subfamily 1 group B member 1
PD001430	tretinoin	GroEL/GroES	GROES,GROL	protein complex	-	0	4.92	-	0	Unclassified protein
PD001430	tretinoin	Retinoic acid receptor RXR-gamma	RXRG	single protein	agonist	1	6.51	5.94	1	Transcription factor	Nuclear receptor	Nuclear hormone receptor subfamily 2	Nuclear hormone receptor subfamily 2 group B	Nuclear hormone receptor subfamily 2 group B member 3		Receptors	Nuclear hormone receptors	2B. Retinoid X receptors				Gene expression (Transcription)	RNA Polymerase II Transcription	Generic Transcription Pathway	Nuclear Receptor transcription pathway
PD001430	tretinoin	Nuclear receptor subfamily 2 group C member 2	NR2C2	single protein	agonist	1	4.62	-	0	Transcription factor	Nuclear receptor	Nuclear hormone receptor subfamily 2	Nuclear hormone receptor subfamily 2 group C	Nuclear hormone receptor subfamily 2 group C member 2		Receptors	Nuclear hormone receptors	2C. Testicular receptors				Gene expression (Transcription)	RNA Polymerase II Transcription	Generic Transcription Pathway	Nuclear Receptor transcription pathway
PD001430	tretinoin	Nuclear receptor ROR-beta	RORB	single protein	antagonist;agonist	1	8.18	-	0	Transcription factor	Nuclear receptor	Nuclear hormone receptor subfamily 1	Nuclear hormone receptor subfamily 1 group F			Receptors	Nuclear hormone receptors	1F. Retinoic acid-related orphans				Gene expression (Transcription)	RNA Polymerase II Transcription	Generic Transcription Pathway	Nuclear Receptor transcription pathway
PD001430	tretinoin	ATP-dependent DNA helicase Q1	RECQL	single protein	-	1	4.4	-	0	Enzyme
PD001430	tretinoin	Amyloid-beta precursor protein	APP	single protein	-	1	6.75	-	0	Membrane receptor												Disease	Infectious disease	Parasitic Infection Pathways	Leishmania infection	Cell recruitment (pro-inflammatory response)	Purinergic signaling in leishmaniasis infection
PD001430	tretinoin	HSP60/HSP10	HSPD1,HSPE1	protein complex	-	1	5.28	-	0	Other cytosolic protein
PD001430	tretinoin	Cellular retinoic acid-binding protein 2	CRABP2	single protein	-	0	8.7	-	0	Auxiliary transport protein	Fatty acid binding protein family					Other protein targets	Fatty acid-binding proteins					Signal Transduction	Signaling by Nuclear Receptors	Signaling by Retinoic Acid
PD001430	tretinoin	Alpha-synuclein	SNCA	single protein	-	1	5.52	-	0	Unclassified protein												Metabolism of proteins	Amyloid fiber formation
PD001430	tretinoin	4'-phosphopantetheinyl transferase ffp	FFP	single protein	-	0	4.1	-	0	Enzyme	Transferase
PD001430	tretinoin	Mitogen-activated protein kinase 1	MAPK1	single protein	-	1	6.24	-	0	Enzyme	Kinase	Protein Kinase	CMGC protein kinase group	CMGC protein kinase MAPK family	CMGC protein kinase ERK1	Enzymes	Kinases (EC 2.7.x.x)	CMGC: Containing CDK, MAPK, GSK3, CLK families	Mitogen-activated protein kinases (MAP kinases)	ERK subfamily		Immune System	Innate Immune System	Toll-like Receptor Cascades	Toll Like Receptor 5 (TLR5) Cascade	MyD88 cascade initiated on plasma membrane	MAP kinase activation	MAPK targets/ Nuclear events mediated by MAP kinases	ERK/MAPK targets	ERKs are inactivated
PD001430	tretinoin	Peptidyl-prolyl cis-trans isomerase NIMA-interacting 1	PIN1	single protein	-	1	6.09	-	0	Enzyme	Isomerase					Enzymes	Peptidyl-prolyl cis/trans isomerases					Gene expression (Transcription)	RNA Polymerase II Transcription	Generic Transcription Pathway	Transcriptional Regulation by TP53	Regulation of TP53 Activity	Regulation of TP53 Activity through Acetylation	PI5P Regulates TP53 Acetylation
PD001430	tretinoin	Ferritin light chain	FTL	single protein	-	0	4.55	-	0	Unclassified protein												Vesicle-mediated transport	Membrane Trafficking	trans-Golgi Network Vesicle Budding	Golgi Associated Vesicle Biogenesis
PD001430	tretinoin	Lysine-specific demethylase 4E	KDM4E	single protein	-	1	4.55	-	0	Epigenetic regulator	Eraser	Lysine demethylase	Jumonji domain-containing			Enzymes	Chromatin modifying enzymes	1.14.11.- Histone demethylases
PD001430	tretinoin	Cytochrome P450 3A4	CYP3A4	single protein	-	1	4.4	-	0	Enzyme	Cytochrome P450	Cytochrome P450 family 3	Cytochrome P450 family 3A	Cytochrome P450 3A4		Enzymes	Cytochrome P450	CYP3 family				Metabolism	Metabolism of lipids	Biosynthesis of specialized proresolving mediators (SPMs)	Biosynthesis of DHA-derived SPMs	Biosynthesis of maresins	Biosynthesis of maresin-like SPMs
PD001430	tretinoin	Nuclear receptor subfamily 2 group E member 1	NR2E1	single protein	agonist	1	5.74	-	0	Transcription factor	Nuclear receptor	Nuclear hormone receptor subfamily 2	Nuclear hormone receptor subfamily 2 group E	Nuclear hormone receptor subfamily 2 group E member 1		Receptors	Nuclear hormone receptors	2E. Tailless-like receptors				Signal Transduction	Intracellular signaling by second messengers	PIP3 activates AKT signaling	PTEN Regulation	Regulation of PTEN gene transcription
PD001430	tretinoin	Peroxisome proliferator-activated receptor delta	PPARD	single protein	agonist	1	7.8	-	0	Transcription factor	Nuclear receptor	Nuclear hormone receptor subfamily 1	Nuclear hormone receptor subfamily 1 group C	Nuclear hormone receptor subfamily 1 group C member 2		Receptors	Nuclear hormone receptors	1C. Peroxisome proliferator-activated receptors				Metabolism	The citric acid (TCA) cycle and respiratory electron transport	Pyruvate metabolism and Citric Acid (TCA) cycle	Pyruvate metabolism	Regulation of pyruvate dehydrogenase (PDH) complex
PD001430	tretinoin	Thioredoxin glutathione reductase	TGR	single protein	-	0	4.45	-	0	Enzyme
PD001430	tretinoin	Adenosine receptor A3	ADORA3	single protein	-	0	-	5.4	0	Membrane receptor	Family A G protein-coupled receptor	Small molecule receptor (family A GPCR)	Nucleotide-like receptor (family A GPCR)	Adenosine receptor		Receptors	G protein-coupled receptors	Adenosine receptors				Signal Transduction	Signaling by GPCR	GPCR ligand binding	Class A/1 (Rhodopsin-like receptors)	Nucleotide-like (purinergic) receptors	Adenosine P1 receptors
PD001430	tretinoin	5-hydroxytryptamine receptor 2B	HTR2B	single protein	-	0	-	6.54	0	Membrane receptor	Family A G protein-coupled receptor	Small molecule receptor (family A GPCR)	Monoamine receptor	Serotonin receptor		Receptors	G protein-coupled receptors	5-Hydroxytryptamine receptors				Signal Transduction	Signaling by GPCR	GPCR ligand binding	Class A/1 (Rhodopsin-like receptors)	Amine ligand-binding receptors	Serotonin receptors
PD001430	tretinoin	Indoleamine 2,3-dioxygenase 2	IDO2	single protein	-	0	-	4.54	0	Enzyme	Oxidoreductase					Enzymes	1.13.11.- Dioxygenases					Metabolism	Metabolism of amino acids and derivatives	Tryptophan catabolism
PD001430	tretinoin	Retinoic acid receptor responder protein 1	RARRES1	single protein	agonist	1	-	-	0
PD001430	tretinoin	Carcinoembryonic antigen	-	single protein	degrader	1	-	-	0
PD001469	TIOGUANINE	Fructose-bisphosphate aldolase	FBA	single protein	-	0	5.5	-	0	Enzyme
PD001469	TIOGUANINE	2-amino-4-hydroxy-6-hydroxymethyldihydropteridine pyrophosphokinase	FOLK	single protein	-	0	4.75	-	0	Enzyme	Transferase
PD001469	TIOGUANINE	Replicase polyprotein 1ab	REP	single protein	-	0	6.15	-	0	Enzyme	Transferase					Other protein targets	Anti-infective targets	Viral protein targets	Coronavirus (CoV) proteins			Disease	Infectious disease	Viral Infection Pathways	SARS-CoV Infections	SARS-CoV-2 Infection	Early SARS-CoV-2 Infection Events	SARS-CoV-2 Genome Replication and Transcription	Replication of the SARS-CoV-2 genome
PD001469	TIOGUANINE	Xanthine dehydrogenase/oxidase	XDH	single protein	-	1	4.03	-	0	Enzyme	Oxidoreductase					Enzymes	1.-.-.- Oxidoreductases					Metabolism	Metabolism of nucleotides	Nucleotide catabolism	Purine catabolism
PD001469	TIOGUANINE	Polyunsaturated fatty acid lipoxygenase ALOX15	ALOX15	single protein	-	0	4.79	-	0	Enzyme	Oxidoreductase					Enzymes	Eicosanoid turnover	Lipoxygenases				Metabolism	Metabolism of lipids	Biosynthesis of specialized proresolving mediators (SPMs)	Biosynthesis of DPA-derived SPMs	Biosynthesis of DPAn-3 SPMs	Biosynthesis of DPAn-3-derived protectins and resolvins
PD001469	TIOGUANINE	Hemoglobin subunit beta	HBB	single protein	-	1	5.3	-	0	Secreted protein												Cellular responses to stimuli	Cellular responses to stress	Cellular response to chemical stress	Cytoprotection by HMOX1
PD001469	TIOGUANINE	Aldehyde dehydrogenase 1A1	ALDH1A1	single protein	-	1	4.4	-	0	Enzyme	Oxidoreductase											Metabolism	Biological oxidations	Phase I - Functionalization of compounds	Ethanol oxidation
PD001469	TIOGUANINE	Cellular tumor antigen p53	TP53	single protein	-	1	5.4	-	0	Transcription factor												Cell Cycle	Cell Cycle Checkpoints	G1/S DNA Damage Checkpoints	p53-Dependent G1/S DNA damage checkpoint	p53-Dependent G1 DNA Damage Response	Stabilization of p53	Autodegradation of the E3 ubiquitin ligase COP1
PD001469	TIOGUANINE	15-hydroxyprostaglandin dehydrogenase [NAD(+)]	HPGD	single protein	-	1	4.45	-	0	Enzyme						Enzymes	Eicosanoid turnover	Prostaglandin synthases				Metabolism	Metabolism of lipids	Biosynthesis of specialized proresolving mediators (SPMs)	Biosynthesis of DHA-derived SPMs	Biosynthesis of D-series resolvins
PD001469	TIOGUANINE	Mitogen-activated protein kinase 3	MAPK3	single protein	-	1	5.26	-	0	Enzyme	Kinase	Protein Kinase	CMGC protein kinase group	CMGC protein kinase MAPK family	CMGC protein kinase ERK1	Enzymes	Kinases (EC 2.7.x.x)	CMGC: Containing CDK, MAPK, GSK3, CLK families	Mitogen-activated protein kinases (MAP kinases)	ERK subfamily		Immune System	Innate Immune System	Toll-like Receptor Cascades	Toll Like Receptor 5 (TLR5) Cascade	MyD88 cascade initiated on plasma membrane	MAP kinase activation	MAPK targets/ Nuclear events mediated by MAP kinases	ERK/MAPK targets	ERKs are inactivated
PD001469	TIOGUANINE	Prostaglandin G/H synthase 1	PTGS1	single protein	-	0	-	6.22	0	Enzyme	Oxidoreductase					Enzymes	Eicosanoid turnover	Cyclooxygenase				Metabolism	Metabolism of lipids	Fatty acid metabolism	Arachidonic acid metabolism	Synthesis of Prostaglandins (PG) and Thromboxanes (TX)
PD001469	TIOGUANINE	Paired box protein Pax-8	PAX8	single protein	-	0	-	5.93	0	Transcription factor
PD001469	TIOGUANINE	Bcl-2-like protein 1	BCL2L1	single protein	-	0	-	3.74	0	Ion channel	Other ion channel	Miscellaneous ion channel	Bcl-2 family			Other protein targets	B-cell lymphoma 2 (Bcl-2) protein family					Disease	Infectious disease	Viral Infection Pathways	SARS-CoV Infections	SARS-CoV-1 Infection	SARS-CoV-1-host interactions	SARS-CoV-1-mediated effects on programmed cell death
PD001469	TIOGUANINE	Adenosine receptor A3	ADORA3	single protein	-	0	-	4.78	0	Membrane receptor	Family A G protein-coupled receptor	Small molecule receptor (family A GPCR)	Nucleotide-like receptor (family A GPCR)	Adenosine receptor		Receptors	G protein-coupled receptors	Adenosine receptors				Signal Transduction	Signaling by GPCR	GPCR ligand binding	Class A/1 (Rhodopsin-like receptors)	Nucleotide-like (purinergic) receptors	Adenosine P1 receptors
PD001469	TIOGUANINE	Apoptosis regulator Bcl-2	BCL2	single protein	-	0	-	3.83	0	Ion channel	Other ion channel	Miscellaneous ion channel	Bcl-2 family			Other protein targets	B-cell lymphoma 2 (Bcl-2) protein family					Immune System	Innate Immune System	Nucleotide-binding domain, leucine rich repeat containing receptor (NLR) signaling pathways	Inflammasomes	The NLRP1 inflammasome
PD001469	TIOGUANINE	Inosine-5'-monophosphate dehydrogenase (IMPDH)	IMPDH1,IMPDH2	protein family	inhibitor	1	-	-	0	Enzyme	Oxidoreductase
PD001469	TIOGUANINE	Inosine-5'-monophosphate dehydrogenase 2	IMPDH2	single protein	inhibitor	1	-	-	0	Enzyme	Oxidoreductase					Enzymes	1.-.-.- Oxidoreductases					Disease	Infectious disease	Viral Infection Pathways	SARS-CoV Infections	Potential therapeutics for SARS
PD001469	TIOGUANINE	Inosine-5'-monophosphate dehydrogenase 1	IMPDH1	single protein	inhibitor	1	-	-	0	Enzyme	Oxidoreductase					Enzymes	1.-.-.- Oxidoreductases					Disease	Infectious disease	Viral Infection Pathways	SARS-CoV Infections	Potential therapeutics for SARS
PD001469	TIOGUANINE	Ubiquitin carboxyl-terminal hydrolase 2	USP2	single protein	inhibitor	1	-	-	0	Enzyme	Protease	Cysteine protease	Cysteine protease CA clan	Cysteine protease C19 family		Enzymes	Peptidases and proteinases	CA: Cysteine (C) Peptidases	C19: Ubiquitin-specific protease			Gene expression (Transcription)	RNA Polymerase II Transcription	Generic Transcription Pathway	Transcriptional Regulation by TP53	Regulation of TP53 Activity	Regulation of TP53 Expression and Degradation	Regulation of TP53 Degradation
PD001661	LETROZOLE	Aromatase	CYP19A1	single protein	inhibitor;antagonist	1	9.3	8.84	1	Enzyme	Cytochrome P450	Cytochrome P450 family 19	Cytochrome P450 family 19A	Cytochrome P450 19A1		Enzymes	Cytochrome P450	CYP11, CYP17, CYP19, CYP20 and CYP21 families				Metabolism	Biological oxidations	Phase I - Functionalization of compounds	Cytochrome P450 - arranged by substrate type	Endogenous sterols
PD001661	LETROZOLE	Cytochrome P450 3A4	CYP3A4	single protein	-	1	5.3	-	0	Enzyme	Cytochrome P450	Cytochrome P450 family 3	Cytochrome P450 family 3A	Cytochrome P450 3A4		Enzymes	Cytochrome P450	CYP3 family				Metabolism	Metabolism of lipids	Biosynthesis of specialized proresolving mediators (SPMs)	Biosynthesis of DHA-derived SPMs	Biosynthesis of maresins	Biosynthesis of maresin-like SPMs
PD001661	LETROZOLE	Cytochrome P450 2C19	CYP2C19	single protein	-	1	5.1	-	0	Enzyme	Cytochrome P450	Cytochrome P450 family 2	Cytochrome P450 family 2C	Cytochrome P450 2C19		Enzymes	Cytochrome P450	CYP2 family: drug metabolising subset				Metabolism	Biological oxidations	Phase I - Functionalization of compounds	Cytochrome P450 - arranged by substrate type	Xenobiotics	CYP2E1 reactions
PD001661	LETROZOLE	Thyrotropin receptor	TSHR	single protein	-	1	5.1	-	0	Membrane receptor	Family A G protein-coupled receptor	Peptide receptor (family A GPCR)	Glycohormone receptor	Glycohormone receptor		Receptors	G protein-coupled receptors	Glycoprotein hormone receptors				Signal Transduction	Signaling by GPCR	GPCR ligand binding	Class A/1 (Rhodopsin-like receptors)	Hormone ligand-binding receptors
PD001661	LETROZOLE	Cytochrome P450 11B1, mitochondrial	CYP11B1	single protein	-	0	-	5.58	0	Enzyme	Cytochrome P450	Cytochrome P450 family 11	Cytochrome P450 family 11B	Cytochrome P450 11B1		Enzymes	Cytochrome P450	CYP11, CYP17, CYP19, CYP20 and CYP21 families				Metabolism	Biological oxidations	Phase I - Functionalization of compounds	Cytochrome P450 - arranged by substrate type	Endogenous sterols
PD001661	LETROZOLE	Cytochrome P450 11B2, mitochondrial	CYP11B2	single protein	-	0	-	5.85	0	Enzyme	Cytochrome P450	Cytochrome P450 family 11	Cytochrome P450 family 11B	Cytochrome P450 11B2		Enzymes	Cytochrome P450	CYP11, CYP17, CYP19, CYP20 and CYP21 families				Metabolism	Biological oxidations	Phase I - Functionalization of compounds	Cytochrome P450 - arranged by substrate type	Endogenous sterols
PD001685	PROCARBAZINE	Cytochrome P450 1A2	CYP1A2	single protein	-	1	5.8	-	0	Enzyme	Cytochrome P450	Cytochrome P450 family 1	Cytochrome P450 family 1A	Cytochrome P450 1A1		Enzymes	Cytochrome P450	CYP1 family				Metabolism	Biological oxidations	Phase I - Functionalization of compounds	Cytochrome P450 - arranged by substrate type	Xenobiotics	Aromatic amines can be N-hydroxylated or N-dealkylated by CYP1A2
PD001685	PROCARBAZINE	Prelamin-A/C	LMNA	single protein	-	1	5.5	-	0	Other nuclear protein												Cell Cycle	Cell Cycle, Mitotic	M Phase	Mitotic Metaphase and Anaphase	Mitotic Anaphase	Nuclear Envelope (NE) Reassembly	Initiation of Nuclear Envelope (NE) Reformation
PD001685	PROCARBAZINE	Cytochrome P450 2C19	CYP2C19	single protein	-	1	5.3	-	0	Enzyme	Cytochrome P450	Cytochrome P450 family 2	Cytochrome P450 family 2C	Cytochrome P450 2C19		Enzymes	Cytochrome P450	CYP2 family: drug metabolising subset				Metabolism	Biological oxidations	Phase I - Functionalization of compounds	Cytochrome P450 - arranged by substrate type	Xenobiotics	CYP2E1 reactions
PD001685	PROCARBAZINE	Aldehyde dehydrogenase 1A1	ALDH1A1	single protein	-	1	4.75	-	0	Enzyme	Oxidoreductase											Metabolism	Biological oxidations	Phase I - Functionalization of compounds	Ethanol oxidation
PD001685	PROCARBAZINE	Polyunsaturated fatty acid lipoxygenase ALOX15	ALOX15	single protein	-	1	5.1	-	0	Enzyme	Oxidoreductase					Enzymes	Eicosanoid turnover	Lipoxygenases				Metabolism	Metabolism of lipids	Biosynthesis of specialized proresolving mediators (SPMs)	Biosynthesis of DPA-derived SPMs	Biosynthesis of DPAn-3 SPMs	Biosynthesis of DPAn-3-derived protectins and resolvins
PD001685	PROCARBAZINE	Monoamine oxidase	MAOA,MAOB	protein family	inhibitor	1	-	-	0	Enzyme	Oxidoreductase
PD001860	METHOXSALEN	Mitogen-activated protein kinase 1	MAPK1	single protein	-	1	5.3	-	0	Enzyme	Kinase	Protein Kinase	CMGC protein kinase group	CMGC protein kinase MAPK family	CMGC protein kinase ERK1	Enzymes	Kinases (EC 2.7.x.x)	CMGC: Containing CDK, MAPK, GSK3, CLK families	Mitogen-activated protein kinases (MAP kinases)	ERK subfamily		Immune System	Innate Immune System	Toll-like Receptor Cascades	Toll Like Receptor 5 (TLR5) Cascade	MyD88 cascade initiated on plasma membrane	MAP kinase activation	MAPK targets/ Nuclear events mediated by MAP kinases	ERK/MAPK targets	ERKs are inactivated
PD001860	METHOXSALEN	Lethal factor	LEF	single protein	-	0	4.5	-	0	Enzyme	Protease	Metallo protease	Metallo protease MAE clan	Metallo protease M34 family								Disease	Infectious disease	Bacterial Infection Pathways	Uptake and actions of bacterial toxins	Uptake and function of anthrax toxins
PD001860	METHOXSALEN	Cytochrome P450 2A13	CYP2A13	single protein	-	1	6.6	-	0	Enzyme	Cytochrome P450	Cytochrome P450 family 2	Cytochrome P450 family 2A			Enzymes	Cytochrome P450	CYP2 family: drug metabolising subset				Metabolism	Biological oxidations	Phase I - Functionalization of compounds	Cytochrome P450 - arranged by substrate type	Xenobiotics	CYP2E1 reactions
PD001860	METHOXSALEN	Cytochrome P450 2C19	CYP2C19	single protein	-	1	5.3	-	0	Enzyme	Cytochrome P450	Cytochrome P450 family 2	Cytochrome P450 family 2C	Cytochrome P450 2C19		Enzymes	Cytochrome P450	CYP2 family: drug metabolising subset				Metabolism	Biological oxidations	Phase I - Functionalization of compounds	Cytochrome P450 - arranged by substrate type	Xenobiotics	CYP2E1 reactions
PD001860	METHOXSALEN	Cytochrome P450 2A6	CYP2A6	single protein	-	1	5.91	-	0	Enzyme	Cytochrome P450	Cytochrome P450 family 2	Cytochrome P450 family 2A	Cytochrome P450 2A6		Enzymes	Cytochrome P450	CYP2 family: drug metabolising subset				Metabolism	Biological oxidations	Phase I - Functionalization of compounds	Cytochrome P450 - arranged by substrate type	Xenobiotics	CYP2E1 reactions
PD001860	METHOXSALEN	Cytochrome P450 3A4	CYP3A4	single protein	-	1	5.2	-	0	Enzyme	Cytochrome P450	Cytochrome P450 family 3	Cytochrome P450 family 3A	Cytochrome P450 3A4		Enzymes	Cytochrome P450	CYP3 family				Metabolism	Metabolism of lipids	Biosynthesis of specialized proresolving mediators (SPMs)	Biosynthesis of DHA-derived SPMs	Biosynthesis of maresins	Biosynthesis of maresin-like SPMs
PD001860	METHOXSALEN	Cytochrome P450 2D6	CYP2D6	single protein	-	1	5.3	-	0	Enzyme	Cytochrome P450	Cytochrome P450 family 2	Cytochrome P450 family 2D	Cytochrome P450 2D6		Enzymes	Cytochrome P450	CYP2 family: drug metabolising subset				Metabolism	Biological oxidations	Phase I - Functionalization of compounds	Cytochrome P450 - arranged by substrate type	Xenobiotics	CYP2E1 reactions
PD001860	METHOXSALEN	Cytochrome P450 1A2	CYP1A2	single protein	-	1	7.8	7.4	1	Enzyme	Cytochrome P450	Cytochrome P450 family 1	Cytochrome P450 family 1A	Cytochrome P450 1A1		Enzymes	Cytochrome P450	CYP1 family				Metabolism	Biological oxidations	Phase I - Functionalization of compounds	Cytochrome P450 - arranged by substrate type	Xenobiotics	Aromatic amines can be N-hydroxylated or N-dealkylated by CYP1A2
PD001860	METHOXSALEN	Amine oxidase [flavin-containing] A	MAOA	single protein	-	1	4.07	-	0	Enzyme	Oxidoreductase					Enzymes	Catecholamine turnover					Metabolism	Biological oxidations	Phase I - Functionalization of compounds	Amine Oxidase reactions	Biogenic amines are oxidatively deaminated to aldehydes by MAOA and MAOB
PD001860	METHOXSALEN	Thyrotropin receptor	TSHR	single protein	-	1	4.4	-	0	Membrane receptor	Family A G protein-coupled receptor	Peptide receptor (family A GPCR)	Glycohormone receptor	Glycohormone receptor		Receptors	G protein-coupled receptors	Glycoprotein hormone receptors				Signal Transduction	Signaling by GPCR	GPCR ligand binding	Class A/1 (Rhodopsin-like receptors)	Hormone ligand-binding receptors
PD001860	METHOXSALEN	Acetylcholinesterase	ACHE	single protein	-	1	5.2	-	0	Enzyme	Hydrolase					Enzymes	Acetylcholine turnover					Metabolism	Metabolism of lipids	Phospholipid metabolism	Glycerophospholipid biosynthesis	Synthesis of PC
PD001869	MERCAPTOPURINE	Hemoglobin subunit beta	HBB	single protein	-	1	5.35	-	0	Secreted protein												Cellular responses to stimuli	Cellular responses to stress	Cellular response to chemical stress	Cytoprotection by HMOX1
PD001869	MERCAPTOPURINE	Fructose-bisphosphate aldolase	FBA	single protein	-	0	5.1	-	0	Enzyme
PD001869	MERCAPTOPURINE	Thioredoxin glutathione reductase	TGR	single protein	-	0	4.8	-	0	Enzyme
PD001869	MERCAPTOPURINE	Cellular tumor antigen p53	TP53	single protein	-	1	5.05	-	0	Transcription factor												Cell Cycle	Cell Cycle Checkpoints	G1/S DNA Damage Checkpoints	p53-Dependent G1/S DNA damage checkpoint	p53-Dependent G1 DNA Damage Response	Stabilization of p53	Autodegradation of the E3 ubiquitin ligase COP1
PD001869	MERCAPTOPURINE	Purine nucleoside phosphorylase	PUNA	single protein	-	0	4.1	-	0	Enzyme	Transferase
PD001869	MERCAPTOPURINE	Lysine-specific demethylase 4E	KDM4E	single protein	-	1	4.7	-	0	Epigenetic regulator	Eraser	Lysine demethylase	Jumonji domain-containing			Enzymes	Chromatin modifying enzymes	1.14.11.- Histone demethylases
PD001869	MERCAPTOPURINE	15-hydroxyprostaglandin dehydrogenase [NAD(+)]	HPGD	single protein	-	1	4.55	-	0	Enzyme						Enzymes	Eicosanoid turnover	Prostaglandin synthases				Metabolism	Metabolism of lipids	Biosynthesis of specialized proresolving mediators (SPMs)	Biosynthesis of DHA-derived SPMs	Biosynthesis of D-series resolvins
PD001869	MERCAPTOPURINE	Beta-lactamase	AMPC	single protein	-	0	4.45	-	0	Enzyme	Hydrolase
PD001869	MERCAPTOPURINE	4'-phosphopantetheinyl transferase ffp	FFP	single protein	-	0	4.4	-	0	Enzyme	Transferase
PD001869	MERCAPTOPURINE	Tyrosyl-DNA phosphodiesterase 1	TDP1	single protein	-	1	4.5	-	0	Enzyme	Hydrolase											DNA Repair	DNA Double-Strand Break Repair	Nonhomologous End-Joining (NHEJ)
PD001869	MERCAPTOPURINE	Aldehyde dehydrogenase 1A1	ALDH1A1	single protein	-	1	5.1	-	0	Enzyme	Oxidoreductase											Metabolism	Biological oxidations	Phase I - Functionalization of compounds	Ethanol oxidation
PD001869	MERCAPTOPURINE	Prostaglandin G/H synthase 1	PTGS1	single protein	-	0	-	4.79	0	Enzyme	Oxidoreductase					Enzymes	Eicosanoid turnover	Cyclooxygenase				Metabolism	Metabolism of lipids	Fatty acid metabolism	Arachidonic acid metabolism	Synthesis of Prostaglandins (PG) and Thromboxanes (TX)
PD001869	MERCAPTOPURINE	Hypoxanthine-guanine phosphoribosyltransferase	HPRT1	single protein	inhibitor	1	-	-	0	Enzyme	Transferase											Disease	Diseases of metabolism	Diseases of nucleotide metabolism	Nucleotide salvage defects	Defective HPRT1 disrupts guanine and hypoxanthine salvage
PD001869	MERCAPTOPURINE	Amidophosphoribosyltransferase	PPAT	single protein	inhibitor	1	-	-	0	Enzyme	Transferase					Enzymes	Peptidases and proteinases	PB: Threonine (T) Peptidases	C44: Phosphoribosyl pyrophosphate amidotransferase			Metabolism	Metabolism of nucleotides	Nucleotide biosynthesis	Purine ribonucleoside monophosphate biosynthesis
PD001869	MERCAPTOPURINE	Inosine-5'-monophosphate dehydrogenase (IMPDH)	IMPDH1,IMPDH2	protein family	inhibitor	1	-	-	0	Enzyme	Oxidoreductase
PD001871	MELPHALAN	Hypoxia-inducible factor 1-alpha	HIF1A	single protein	-	1	4.3	-	0	Transcription factor												Cellular responses to stimuli	Cellular responses to stress	Cellular response to hypoxia	Oxygen-dependent proline hydroxylation of Hypoxia-inducible Factor Alpha
PD001871	MELPHALAN	Thioredoxin glutathione reductase	TGR	single protein	-	0	4.85	-	0	Enzyme
PD001871	MELPHALAN	Bile salt export pump	ABCB11	single protein	-	1	4.03	-	0	Transporter	Primary active transporter	ATP-binding cassette	ABCB subfamily			Transporters	ATP-binding cassette transporter family	ABCB subfamily				Metabolism	Metabolism of lipids	Metabolism of steroids	Bile acid and bile salt metabolism	Synthesis of bile acids and bile salts	Synthesis of bile acids and bile salts via 7alpha-hydroxycholesterol
PD001871	MELPHALAN	Aldehyde dehydrogenase 1A1	ALDH1A1	single protein	-	1	5.55	-	0	Enzyme	Oxidoreductase											Metabolism	Biological oxidations	Phase I - Functionalization of compounds	Ethanol oxidation
PD001871	MELPHALAN	Polyunsaturated fatty acid lipoxygenase ALOX15	ALOX15	single protein	-	1	4.5	-	0	Enzyme	Oxidoreductase					Enzymes	Eicosanoid turnover	Lipoxygenases				Metabolism	Metabolism of lipids	Biosynthesis of specialized proresolving mediators (SPMs)	Biosynthesis of DPA-derived SPMs	Biosynthesis of DPAn-3 SPMs	Biosynthesis of DPAn-3-derived protectins and resolvins
PD001871	MELPHALAN	Cytochrome P450 3A4	CYP3A4	single protein	-	1	5.5	-	0	Enzyme	Cytochrome P450	Cytochrome P450 family 3	Cytochrome P450 family 3A	Cytochrome P450 3A4		Enzymes	Cytochrome P450	CYP3 family				Metabolism	Metabolism of lipids	Biosynthesis of specialized proresolving mediators (SPMs)	Biosynthesis of DHA-derived SPMs	Biosynthesis of maresins	Biosynthesis of maresin-like SPMs
PD001871	MELPHALAN	Large neutral amino acids transporter small subunit 1	SLC7A5	single protein	-	0	4.26	-	0	Transporter	Electrochemical transporter	SLC superfamily of solute carriers	SLC03 and SLC07 families of heteromeric amino acid transporters (HATs)	SLC07 Cationic amino acid transporter/glycoprotein-associated family		Transporters	SLC superfamily of solute carriers	SLC3 and SLC7 families of heteromeric amino acid transporters (HATs)	SLC7 family			Transport of small molecules	SLC-mediated transmembrane transport	Transport of inorganic cations/anions and amino acids/oligopeptides	Amino acid transport across the plasma membrane
PD001871	MELPHALAN	4'-phosphopantetheinyl transferase ffp	FFP	single protein	-	0	5.25	-	0	Enzyme	Transferase
PD001913	MECHLORETHAMINE	Prelamin-A/C	LMNA	single protein	-	1	5.5	-	0	Other nuclear protein												Cell Cycle	Cell Cycle, Mitotic	M Phase	Mitotic Metaphase and Anaphase	Mitotic Anaphase	Nuclear Envelope (NE) Reassembly	Initiation of Nuclear Envelope (NE) Reformation
PD001913	MECHLORETHAMINE	Nuclear receptor ROR-gamma	RORC	single protein	-	0	4.72	-	0	Transcription factor	Nuclear receptor	Nuclear hormone receptor subfamily 1	Nuclear hormone receptor subfamily 1 group F	Nuclear hormone receptor subfamily 1 group F member 3		Receptors	Nuclear hormone receptors	1F. Retinoic acid-related orphans				Gene expression (Transcription)	RNA Polymerase II Transcription	Generic Transcription Pathway	Transcriptional regulation by RUNX3	RUNX3 Regulates Immune Response and Cell Migration
PD001913	MECHLORETHAMINE	Cellular tumor antigen p53	TP53	single protein	-	1	4.7	-	0	Transcription factor												Cell Cycle	Cell Cycle Checkpoints	G1/S DNA Damage Checkpoints	p53-Dependent G1/S DNA damage checkpoint	p53-Dependent G1 DNA Damage Response	Stabilization of p53	Autodegradation of the E3 ubiquitin ligase COP1
PD001913	MECHLORETHAMINE	Thyrotropin receptor	TSHR	single protein	-	1	4.8	-	0	Membrane receptor	Family A G protein-coupled receptor	Peptide receptor (family A GPCR)	Glycohormone receptor	Glycohormone receptor		Receptors	G protein-coupled receptors	Glycoprotein hormone receptors				Signal Transduction	Signaling by GPCR	GPCR ligand binding	Class A/1 (Rhodopsin-like receptors)	Hormone ligand-binding receptors
PD001913	MECHLORETHAMINE	Hemoglobin subunit beta	HBB	single protein	-	1	4.7	-	0	Secreted protein												Cellular responses to stimuli	Cellular responses to stress	Cellular response to chemical stress	Cytoprotection by HMOX1
PD001913	MECHLORETHAMINE	Huntingtin	HTT	single protein	-	1	4.95	-	0	Unclassified protein												Gene expression (Transcription)	RNA Polymerase II Transcription	Generic Transcription Pathway	Transcriptional Regulation by MECP2	Regulation of MECP2 expression and activity
PD001913	MECHLORETHAMINE	Microtubule-associated protein tau	MAPT	single protein	-	1	4.45	-	0	Other cytosolic protein												Neuronal System	Transmission across Chemical Synapses	Neurotransmitter receptors and postsynaptic signal transmission	Activation of NMDA receptors and postsynaptic events	Post NMDA receptor activation events	Activation of AMPK downstream of NMDARs
PD002298	HYDROXYUREA	Prelamin-A/C	LMNA	single protein	-	1	4.93	-	0	Other nuclear protein												Cell Cycle	Cell Cycle, Mitotic	M Phase	Mitotic Metaphase and Anaphase	Mitotic Anaphase	Nuclear Envelope (NE) Reassembly	Initiation of Nuclear Envelope (NE) Reformation
PD002298	HYDROXYUREA	Peripheral myelin protein 22	PMP22	single protein	-	1	4.32	-	0	Unclassified protein												Developmental Biology	Nervous system development	EGR2 and SOX10-mediated initiation of Schwann cell myelination
PD002298	HYDROXYUREA	Carbonic anhydrase 5A, mitochondrial	CA5A	single protein	-	1	4.51	-	0	Enzyme	Lyase					Enzymes	Carbonic anhydrases					Metabolism	Reversible hydration of carbon dioxide
PD002298	HYDROXYUREA	RecQ-like DNA helicase BLM	BLM	single protein	-	1	4.3	-	0	Enzyme												DNA Repair	DNA Double-Strand Break Repair	Homology Directed Repair	HDR through Homologous Recombination (HRR) or Single Strand Annealing (SSA)	HDR through Homologous Recombination (HRR)	Homologous DNA Pairing and Strand Exchange	Presynaptic phase of homologous DNA pairing and strand exchange
PD002298	HYDROXYUREA	Carbonic anhydrase 2	CA2	single protein	-	1	4.55	-	0	Enzyme	Lyase					Enzymes	Carbonic anhydrases					Transport of small molecules	O2/CO2 exchange in erythrocytes	Erythrocytes take up carbon dioxide and release oxygen
PD002298	HYDROXYUREA	Urease subunit alpha/Urease subunit beta	UREA,UREB	protein complex	-	0	4.0	-	0	Enzyme	Hydrolase
PD002298	HYDROXYUREA	Nuclear factor NF-kappa-B p105 subunit	NFKB1	single protein	-	1	5.5	-	0	Other cytosolic protein												Disease	Infectious disease	Viral Infection Pathways	SARS-CoV Infections	SARS-CoV-1 Infection	SARS-CoV-1-host interactions	SARS-CoV-1 activates/modulates innate immune responses
PD002298	HYDROXYUREA	Cytochrome P450 3A4	CYP3A4	single protein	-	1	4.4	-	0	Enzyme	Cytochrome P450	Cytochrome P450 family 3	Cytochrome P450 family 3A	Cytochrome P450 3A4		Enzymes	Cytochrome P450	CYP3 family				Metabolism	Metabolism of lipids	Biosynthesis of specialized proresolving mediators (SPMs)	Biosynthesis of DHA-derived SPMs	Biosynthesis of maresins	Biosynthesis of maresin-like SPMs
PD002298	HYDROXYUREA	Carbonic anhydrase 9	CA9	single protein	-	1	4.64	-	0	Enzyme	Lyase					Enzymes	Carbonic anhydrases					Cellular responses to stimuli	Cellular responses to stress	Cellular response to hypoxia	Regulation of gene expression by Hypoxia-inducible Factor
PD002298	HYDROXYUREA	Ribonucleoside-diphosphate reductase subunit M2	RRM2	single protein	inhibitor	1	-	-	0	Enzyme	Oxidoreductase					Enzymes	1.17.4.1 Ribonucleoside-diphosphate reductases					Cell Cycle	Cell Cycle, Mitotic	Mitotic G1 phase and G1/S transition	G1/S Transition	G1/S-Specific Transcription
PD002298	HYDROXYUREA	Ribonucleoside-diphosphate reductase large subunit	RRM1	single protein	inhibitor	1	-	-	0	Enzyme	Oxidoreductase					Enzymes	1.17.4.1 Ribonucleoside-diphosphate reductases					Metabolism	Metabolism of nucleotides	Interconversion of nucleotide di- and triphosphates
PD002298	HYDROXYUREA	Ribonucleoside-diphosphate reductase RR1	RRM1,RRM2,RRM2B	protein complex group	inhibitor	1	-	-	0	Enzyme	Oxidoreductase
PD002327	FLUOROURACIL	Aromatase	CYP19A1	single protein	-	1	6.2	-	0	Enzyme	Cytochrome P450	Cytochrome P450 family 19	Cytochrome P450 family 19A	Cytochrome P450 19A1		Enzymes	Cytochrome P450	CYP11, CYP17, CYP19, CYP20 and CYP21 families				Metabolism	Biological oxidations	Phase I - Functionalization of compounds	Cytochrome P450 - arranged by substrate type	Endogenous sterols
PD002327	FLUOROURACIL	Prelamin-A/C	LMNA	single protein	-	1	6.85	-	0	Other nuclear protein												Cell Cycle	Cell Cycle, Mitotic	M Phase	Mitotic Metaphase and Anaphase	Mitotic Anaphase	Nuclear Envelope (NE) Reassembly	Initiation of Nuclear Envelope (NE) Reformation
PD002327	FLUOROURACIL	Thyrotropin receptor	TSHR	single protein	-	1	6.1	-	0	Membrane receptor	Family A G protein-coupled receptor	Peptide receptor (family A GPCR)	Glycohormone receptor	Glycohormone receptor		Receptors	G protein-coupled receptors	Glycoprotein hormone receptors				Signal Transduction	Signaling by GPCR	GPCR ligand binding	Class A/1 (Rhodopsin-like receptors)	Hormone ligand-binding receptors
PD002327	FLUOROURACIL	Hemoglobin subunit beta	HBB	single protein	-	1	4.6	-	0	Secreted protein												Cellular responses to stimuli	Cellular responses to stress	Cellular response to chemical stress	Cytoprotection by HMOX1
PD002327	FLUOROURACIL	Endonuclease 4	NFO	single protein	-	0	5.05	-	0	Enzyme	Hydrolase
PD002327	FLUOROURACIL	Thrombopoietin	THPO	single protein	-	1	7.9	-	0	Secreted protein												Hemostasis	Platelet activation, signaling and aggregation	Platelet Aggregation (Plug Formation)
PD002327	FLUOROURACIL	Uracil phosphoribosyltransferase	UPP	single protein	-	0	4.89	-	0	Enzyme
PD002327	FLUOROURACIL	Microtubule-associated protein tau	MAPT	single protein	-	1	5.25	-	0	Other cytosolic protein												Neuronal System	Transmission across Chemical Synapses	Neurotransmitter receptors and postsynaptic signal transmission	Activation of NMDA receptors and postsynaptic events	Post NMDA receptor activation events	Activation of AMPK downstream of NMDARs
PD002327	FLUOROURACIL	Aldehyde dehydrogenase 1A1	ALDH1A1	single protein	-	1	4.42	-	0	Enzyme	Oxidoreductase											Metabolism	Biological oxidations	Phase I - Functionalization of compounds	Ethanol oxidation
PD002327	FLUOROURACIL	Huntingtin	HTT	single protein	-	1	5.7	-	0	Unclassified protein												Gene expression (Transcription)	RNA Polymerase II Transcription	Generic Transcription Pathway	Transcriptional Regulation by MECP2	Regulation of MECP2 expression and activity
PD002327	FLUOROURACIL	Peripheral myelin protein 22	PMP22	single protein	-	1	5.32	-	0	Unclassified protein												Developmental Biology	Nervous system development	EGR2 and SOX10-mediated initiation of Schwann cell myelination
PD002327	FLUOROURACIL	Thymidylate synthase	TYMS	single protein	inhibitor;other	0	-	6.66	0	Enzyme	Transferase					Enzymes	2.1.1.- Methyltransferases					Cell Cycle	Cell Cycle, Mitotic	Mitotic G1 phase and G1/S transition	G1/S Transition	G1/S-Specific Transcription
PD002327	FLUOROURACIL	Serine/threonine-protein kinase mTOR	MTOR	single protein	-	0	-	4.63	0	Enzyme	Kinase	Protein Kinase	Atypical protein kinase group	Atypical protein kinase PIKK family	Atypical protein kinase FRAP subfamily	Enzymes	Kinases (EC 2.7.x.x)	Atypical	Phosphatidyl inositol 3' kinase-related kinases (PIKK) family	FRAP subfamily		Gene expression (Transcription)	RNA Polymerase II Transcription	Generic Transcription Pathway	Transcriptional Regulation by TP53	Regulation of TP53 Activity	Regulation of TP53 Expression and Degradation	Regulation of TP53 Degradation
PD002396	DACARBAZINE	Lysine-specific demethylase 4E	KDM4E	single protein	-	1	4.45	-	0	Epigenetic regulator	Eraser	Lysine demethylase	Jumonji domain-containing			Enzymes	Chromatin modifying enzymes	1.14.11.- Histone demethylases
PD002396	DACARBAZINE	Thyrotropin receptor	TSHR	single protein	-	1	4.4	-	0	Membrane receptor	Family A G protein-coupled receptor	Peptide receptor (family A GPCR)	Glycohormone receptor	Glycohormone receptor		Receptors	G protein-coupled receptors	Glycoprotein hormone receptors				Signal Transduction	Signaling by GPCR	GPCR ligand binding	Class A/1 (Rhodopsin-like receptors)	Hormone ligand-binding receptors
PD002396	DACARBAZINE	Prelamin-A/C	LMNA	single protein	-	1	4.95	-	0	Other nuclear protein												Cell Cycle	Cell Cycle, Mitotic	M Phase	Mitotic Metaphase and Anaphase	Mitotic Anaphase	Nuclear Envelope (NE) Reassembly	Initiation of Nuclear Envelope (NE) Reformation
PD002396	DACARBAZINE	Aldehyde dehydrogenase 1A1	ALDH1A1	single protein	-	1	4.78	-	0	Enzyme	Oxidoreductase											Metabolism	Biological oxidations	Phase I - Functionalization of compounds	Ethanol oxidation
PD002396	DACARBAZINE	Matrix metalloproteinase-9	MMP9	single protein	-	0	-	6.25	0	Enzyme	Protease	Metallo protease	Metallo protease MAM clan	Metallo protease M10A subfamily		Enzymes	Peptidases and proteinases	MA: Metallo (M) Peptidases	M10: Matrix metallopeptidase			Developmental Biology	Nervous system development	Axon guidance	EPH-Ephrin signaling	EPH-ephrin mediated repulsion of cells
PD002396	DACARBAZINE	DNA polymerase alpha subunit B	POLA2	single protein	other	1	-	-	0	Enzyme												Cell Cycle	Cell Cycle, Mitotic	Mitotic G1 phase and G1/S transition	G1/S Transition	E2F mediated regulation of DNA replication	Inhibition of replication initiation of damaged DNA by RB1/E2F1
PD002396	DACARBAZINE	6-phosphogluconate dehydrogenase, decarboxylating	PGD	single protein	inhibitor	1	-	-	0	Enzyme	Oxidoreductase											Cellular responses to stimuli	Cellular responses to stress	Cellular response to chemical stress	KEAP1-NFE2L2 pathway	Nuclear events mediated by NFE2L2	NFE2L2 regulates pentose phosphate pathway genes
PD002434	CHLORAMBUCIL	Prelamin-A/C	LMNA	single protein	-	1	4.82	-	0	Other nuclear protein												Cell Cycle	Cell Cycle, Mitotic	M Phase	Mitotic Metaphase and Anaphase	Mitotic Anaphase	Nuclear Envelope (NE) Reassembly	Initiation of Nuclear Envelope (NE) Reformation
PD002434	CHLORAMBUCIL	Muscarinic acetylcholine receptor M1	CHRM1	single protein	-	0	4.45	-	0	Membrane receptor	Family A G protein-coupled receptor	Small molecule receptor (family A GPCR)	Monoamine receptor	Acetylcholine receptor		Receptors	G protein-coupled receptors	Acetylcholine receptors (muscarinic)				Signal Transduction	Signaling by GPCR	GPCR ligand binding	Class A/1 (Rhodopsin-like receptors)	Amine ligand-binding receptors	Muscarinic acetylcholine receptors
PD002434	CHLORAMBUCIL	Microtubule-associated protein tau	MAPT	single protein	-	1	4.75	-	0	Other cytosolic protein												Neuronal System	Transmission across Chemical Synapses	Neurotransmitter receptors and postsynaptic signal transmission	Activation of NMDA receptors and postsynaptic events	Post NMDA receptor activation events	Activation of AMPK downstream of NMDARs
PD002434	CHLORAMBUCIL	Thioredoxin glutathione reductase	TGR	single protein	-	0	4.3	-	0	Enzyme
PD002434	CHLORAMBUCIL	Solute carrier organic anion transporter family member 1B3	SLCO1B3	single protein	-	1	4.26	-	0	Transporter	Electrochemical transporter	SLC superfamily of solute carriers	SLC21/SLCO family of organic anion transporting polypeptides			Transporters	SLC superfamily of solute carriers	SLCO family of organic anion transporting polypeptides				Metabolism	Metabolism of lipids	Metabolism of steroids	Bile acid and bile salt metabolism	Recycling of bile acids and salts
PD002434	CHLORAMBUCIL	Hypoxia-inducible factor 1-alpha	HIF1A	single protein	-	1	5.0	-	0	Transcription factor												Cellular responses to stimuli	Cellular responses to stress	Cellular response to hypoxia	Oxygen-dependent proline hydroxylation of Hypoxia-inducible Factor Alpha
PD002434	CHLORAMBUCIL	Thrombopoietin	THPO	single protein	-	1	5.0	-	0	Secreted protein												Hemostasis	Platelet activation, signaling and aggregation	Platelet Aggregation (Plug Formation)
PD002434	CHLORAMBUCIL	Nuclear factor NF-kappa-B p105 subunit	NFKB1	single protein	-	1	5.05	-	0	Other cytosolic protein												Disease	Infectious disease	Viral Infection Pathways	SARS-CoV Infections	SARS-CoV-1 Infection	SARS-CoV-1-host interactions	SARS-CoV-1 activates/modulates innate immune responses
PD002434	CHLORAMBUCIL	Peripheral myelin protein 22	PMP22	single protein	-	1	4.47	-	0	Unclassified protein												Developmental Biology	Nervous system development	EGR2 and SOX10-mediated initiation of Schwann cell myelination
PD002434	CHLORAMBUCIL	Thyrotropin receptor	TSHR	single protein	-	1	5.55	-	0	Membrane receptor	Family A G protein-coupled receptor	Peptide receptor (family A GPCR)	Glycohormone receptor	Glycohormone receptor		Receptors	G protein-coupled receptors	Glycoprotein hormone receptors				Signal Transduction	Signaling by GPCR	GPCR ligand binding	Class A/1 (Rhodopsin-like receptors)	Hormone ligand-binding receptors
PD002434	CHLORAMBUCIL	Geminin	GMNN	single protein	-	1	4.95	-	0	Unclassified protein												Cell Cycle	Cell Cycle, Mitotic	Mitotic G1 phase and G1/S transition	G1/S Transition	Activation of the pre-replicative complex
PD002434	CHLORAMBUCIL	Cytochrome P450 2D6	CYP2D6	single protein	-	1	4.19	-	0	Enzyme	Cytochrome P450	Cytochrome P450 family 2	Cytochrome P450 family 2D	Cytochrome P450 2D6		Enzymes	Cytochrome P450	CYP2 family: drug metabolising subset				Metabolism	Biological oxidations	Phase I - Functionalization of compounds	Cytochrome P450 - arranged by substrate type	Xenobiotics	CYP2E1 reactions
PD002434	CHLORAMBUCIL	Aldo-keto reductase family 1 member B1	AKR1B1	single protein	-	0	5.03	-	0	Enzyme	Oxidoreductase					Enzymes	1.-.-.- Oxidoreductases					Metabolism	Metabolism of lipids	Metabolism of steroids	Metabolism of steroid hormones	Pregnenolone biosynthesis
PD002449	BUSULFAN	Prelamin-A/C	LMNA	single protein	-	1	6.1	-	0	Other nuclear protein												Cell Cycle	Cell Cycle, Mitotic	M Phase	Mitotic Metaphase and Anaphase	Mitotic Anaphase	Nuclear Envelope (NE) Reassembly	Initiation of Nuclear Envelope (NE) Reformation
PD002449	BUSULFAN	Polyunsaturated fatty acid lipoxygenase ALOX15	ALOX15	single protein	-	1	4.5	-	0	Enzyme	Oxidoreductase					Enzymes	Eicosanoid turnover	Lipoxygenases				Metabolism	Metabolism of lipids	Biosynthesis of specialized proresolving mediators (SPMs)	Biosynthesis of DPA-derived SPMs	Biosynthesis of DPAn-3 SPMs	Biosynthesis of DPAn-3-derived protectins and resolvins
PD002449	BUSULFAN	Aldehyde dehydrogenase 1A1	ALDH1A1	single protein	-	1	4.4	-	0	Enzyme	Oxidoreductase											Metabolism	Biological oxidations	Phase I - Functionalization of compounds	Ethanol oxidation
PD002449	BUSULFAN	Thyrotropin receptor	TSHR	single protein	-	1	4.4	-	0	Membrane receptor	Family A G protein-coupled receptor	Peptide receptor (family A GPCR)	Glycohormone receptor	Glycohormone receptor		Receptors	G protein-coupled receptors	Glycoprotein hormone receptors				Signal Transduction	Signaling by GPCR	GPCR ligand binding	Class A/1 (Rhodopsin-like receptors)	Hormone ligand-binding receptors
PD002449	BUSULFAN	Lethal factor	LEF	single protein	-	0	4.6	-	0	Enzyme	Protease	Metallo protease	Metallo protease MAE clan	Metallo protease M34 family								Disease	Infectious disease	Bacterial Infection Pathways	Uptake and actions of bacterial toxins	Uptake and function of anthrax toxins
PD002449	BUSULFAN	Lysine-specific demethylase 4E	KDM4E	single protein	-	1	4.6	-	0	Epigenetic regulator	Eraser	Lysine demethylase	Jumonji domain-containing			Enzymes	Chromatin modifying enzymes	1.14.11.- Histone demethylases
PD002449	BUSULFAN	Matrix metalloproteinase-9	MMP9	single protein	-	0	-	5.28	0	Enzyme	Protease	Metallo protease	Metallo protease MAM clan	Metallo protease M10A subfamily		Enzymes	Peptidases and proteinases	MA: Metallo (M) Peptidases	M10: Matrix metallopeptidase			Developmental Biology	Nervous system development	Axon guidance	EPH-Ephrin signaling	EPH-ephrin mediated repulsion of cells
PD002486	ALLOPURINOL	Xanthine dehydrogenase/oxidase	XDH	single protein	inhibitor	1	5.26	-	0	Enzyme	Oxidoreductase					Enzymes	1.-.-.- Oxidoreductases					Metabolism	Metabolism of nucleotides	Nucleotide catabolism	Purine catabolism
PD002486	ALLOPURINOL	Thyrotropin receptor	TSHR	single protein	-	1	5.3	-	0	Membrane receptor	Family A G protein-coupled receptor	Peptide receptor (family A GPCR)	Glycohormone receptor	Glycohormone receptor		Receptors	G protein-coupled receptors	Glycoprotein hormone receptors				Signal Transduction	Signaling by GPCR	GPCR ligand binding	Class A/1 (Rhodopsin-like receptors)	Hormone ligand-binding receptors
PD002486	ALLOPURINOL	RecQ-like DNA helicase BLM	BLM	single protein	-	1	6.4	-	0	Enzyme												DNA Repair	DNA Double-Strand Break Repair	Homology Directed Repair	HDR through Homologous Recombination (HRR) or Single Strand Annealing (SSA)	HDR through Homologous Recombination (HRR)	Homologous DNA Pairing and Strand Exchange	Presynaptic phase of homologous DNA pairing and strand exchange
PD002486	ALLOPURINOL	Ras-related protein Rab-9A	RAB9A	single protein	-	1	6.0	-	0	Enzyme	Hydrolase											Vesicle-mediated transport	Membrane Trafficking	Intra-Golgi and retrograde Golgi-to-ER traffic	Retrograde transport at the Trans-Golgi-Network
PD002486	ALLOPURINOL	Prelamin-A/C	LMNA	single protein	-	1	5.2	-	0	Other nuclear protein												Cell Cycle	Cell Cycle, Mitotic	M Phase	Mitotic Metaphase and Anaphase	Mitotic Anaphase	Nuclear Envelope (NE) Reassembly	Initiation of Nuclear Envelope (NE) Reformation
PD002486	ALLOPURINOL	Adenosine receptor A2a	ADORA2A	single protein	-	0	-	4.11	0	Membrane receptor	Family A G protein-coupled receptor	Small molecule receptor (family A GPCR)	Nucleotide-like receptor (family A GPCR)	Adenosine receptor		Receptors	G protein-coupled receptors	Adenosine receptors				Signal Transduction	Signaling by GPCR	GPCR ligand binding	Class A/1 (Rhodopsin-like receptors)	Nucleotide-like (purinergic) receptors	Adenosine P1 receptors
PD002486	ALLOPURINOL	Shiga toxin subunit A	STXA	single protein	-	0	-	4.62	0	Enzyme	Hydrolase
PD002550	MITOTANE	Lethal factor	LEF	single protein	-	0	4.6	-	0	Enzyme	Protease	Metallo protease	Metallo protease MAE clan	Metallo protease M34 family								Disease	Infectious disease	Bacterial Infection Pathways	Uptake and actions of bacterial toxins	Uptake and function of anthrax toxins
PD002550	MITOTANE	Tyrosyl-DNA phosphodiesterase 1	TDP1	single protein	-	1	4.45	-	0	Enzyme	Hydrolase											DNA Repair	DNA Double-Strand Break Repair	Nonhomologous End-Joining (NHEJ)
PD002550	MITOTANE	Microtubule-associated protein tau	MAPT	single protein	-	1	5.25	-	0	Other cytosolic protein												Neuronal System	Transmission across Chemical Synapses	Neurotransmitter receptors and postsynaptic signal transmission	Activation of NMDA receptors and postsynaptic events	Post NMDA receptor activation events	Activation of AMPK downstream of NMDARs
PD002550	MITOTANE	RecQ-like DNA helicase BLM	BLM	single protein	-	1	7.65	-	0	Enzyme												DNA Repair	DNA Double-Strand Break Repair	Homology Directed Repair	HDR through Homologous Recombination (HRR) or Single Strand Annealing (SSA)	HDR through Homologous Recombination (HRR)	Homologous DNA Pairing and Strand Exchange	Presynaptic phase of homologous DNA pairing and strand exchange
PD002550	MITOTANE	Prelamin-A/C	LMNA	single protein	-	1	5.2	-	0	Other nuclear protein												Cell Cycle	Cell Cycle, Mitotic	M Phase	Mitotic Metaphase and Anaphase	Mitotic Anaphase	Nuclear Envelope (NE) Reassembly	Initiation of Nuclear Envelope (NE) Reformation
PD002550	MITOTANE	Thyrotropin receptor	TSHR	single protein	-	1	4.9	-	0	Membrane receptor	Family A G protein-coupled receptor	Peptide receptor (family A GPCR)	Glycohormone receptor	Glycohormone receptor		Receptors	G protein-coupled receptors	Glycoprotein hormone receptors				Signal Transduction	Signaling by GPCR	GPCR ligand binding	Class A/1 (Rhodopsin-like receptors)	Hormone ligand-binding receptors
PD002550	MITOTANE	Cytochrome P450 3A4	CYP3A4	single protein	-	1	4.6	-	0	Enzyme	Cytochrome P450	Cytochrome P450 family 3	Cytochrome P450 family 3A	Cytochrome P450 3A4		Enzymes	Cytochrome P450	CYP3 family				Metabolism	Metabolism of lipids	Biosynthesis of specialized proresolving mediators (SPMs)	Biosynthesis of DHA-derived SPMs	Biosynthesis of maresins	Biosynthesis of maresin-like SPMs
PD002550	MITOTANE	Lysine-specific demethylase 4E	KDM4E	single protein	-	1	4.4	-	0	Epigenetic regulator	Eraser	Lysine demethylase	Jumonji domain-containing			Enzymes	Chromatin modifying enzymes	1.14.11.- Histone demethylases
PD002550	MITOTANE	Muscarinic acetylcholine receptor M1	CHRM1	single protein	-	0	4.85	-	0	Membrane receptor	Family A G protein-coupled receptor	Small molecule receptor (family A GPCR)	Monoamine receptor	Acetylcholine receptor		Receptors	G protein-coupled receptors	Acetylcholine receptors (muscarinic)				Signal Transduction	Signaling by GPCR	GPCR ligand binding	Class A/1 (Rhodopsin-like receptors)	Amine ligand-binding receptors	Muscarinic acetylcholine receptors
PD002550	MITOTANE	Serine-protein kinase ATM	ATM	single protein	-	1	4.55	-	0	Enzyme	Kinase	Protein Kinase	Atypical protein kinase group	Atypical protein kinase PIKK family		Enzymes	Kinases (EC 2.7.x.x)	Atypical	Phosphatidyl inositol 3' kinase-related kinases (PIKK) family	Other PIKK family kinases		Cell Cycle	Cell Cycle Checkpoints	G1/S DNA Damage Checkpoints	p53-Dependent G1/S DNA damage checkpoint	p53-Dependent G1 DNA Damage Response	Stabilization of p53	Autodegradation of the E3 ubiquitin ligase COP1
PD002550	MITOTANE	Hypoxia-inducible factor 1-alpha	HIF1A	single protein	-	1	4.2	-	0	Transcription factor												Cellular responses to stimuli	Cellular responses to stress	Cellular response to hypoxia	Oxygen-dependent proline hydroxylation of Hypoxia-inducible Factor Alpha
PD002550	MITOTANE	Sodium-dependent dopamine transporter	SLC6A3	single protein	-	0	-	6.05	0	Transporter	Electrochemical transporter	SLC superfamily of solute carriers	SLC06 neurotransmitter transporter family			Transporters	SLC superfamily of solute carriers	SLC6 neurotransmitter transporter family	Monoamine transporter subfamily			Disease	Disorders of transmembrane transporters	SLC transporter disorders	Defective SLC6A3 causes Parkinsonism-dystonia infantile (PKDYS)
PD002550	MITOTANE	5-hydroxytryptamine receptor 6	HTR6	single protein	-	0	-	6.02	0	Membrane receptor	Family A G protein-coupled receptor	Small molecule receptor (family A GPCR)	Monoamine receptor	Serotonin receptor		Receptors	G protein-coupled receptors	5-Hydroxytryptamine receptors				Signal Transduction	Signaling by GPCR	GPCR ligand binding	Class A/1 (Rhodopsin-like receptors)	Amine ligand-binding receptors	Serotonin receptors
PD002550	MITOTANE	Adenosine receptor A3	ADORA3	single protein	-	0	-	5.26	0	Membrane receptor	Family A G protein-coupled receptor	Small molecule receptor (family A GPCR)	Nucleotide-like receptor (family A GPCR)	Adenosine receptor		Receptors	G protein-coupled receptors	Adenosine receptors				Signal Transduction	Signaling by GPCR	GPCR ligand binding	Class A/1 (Rhodopsin-like receptors)	Nucleotide-like (purinergic) receptors	Adenosine P1 receptors
PD002550	MITOTANE	Alpha-2A adrenergic receptor	ADRA2A	single protein	-	0	-	5.34	0	Membrane receptor	Family A G protein-coupled receptor	Small molecule receptor (family A GPCR)	Monoamine receptor	Adrenergic receptor		Receptors	G protein-coupled receptors	Adrenoceptors				Signal Transduction	Signaling by GPCR	GPCR ligand binding	Class A/1 (Rhodopsin-like receptors)	Amine ligand-binding receptors	Adrenoceptors
PD002550	MITOTANE	Sodium-dependent noradrenaline transporter	SLC6A2	single protein	-	0	-	6.09	0	Transporter	Electrochemical transporter	SLC superfamily of solute carriers	SLC06 neurotransmitter transporter family			Transporters	SLC superfamily of solute carriers	SLC6 neurotransmitter transporter family	Monoamine transporter subfamily			Disease	Disorders of transmembrane transporters	SLC transporter disorders	Defective SLC6A2 causes orthostatic intolerance (OI)
PD002550	MITOTANE	Sodium-dependent serotonin transporter	SLC6A4	single protein	-	0	-	5.66	0	Transporter	Electrochemical transporter	SLC superfamily of solute carriers	SLC06 neurotransmitter transporter family			Transporters	SLC superfamily of solute carriers	SLC6 neurotransmitter transporter family	Monoamine transporter subfamily			Neuronal System	Transmission across Chemical Synapses	Neurotransmitter clearance	Serotonin clearance from the synaptic cleft
PD002550	MITOTANE	5-hydroxytryptamine receptor 2B	HTR2B	single protein	-	0	-	5.42	0	Membrane receptor	Family A G protein-coupled receptor	Small molecule receptor (family A GPCR)	Monoamine receptor	Serotonin receptor		Receptors	G protein-coupled receptors	5-Hydroxytryptamine receptors				Signal Transduction	Signaling by GPCR	GPCR ligand binding	Class A/1 (Rhodopsin-like receptors)	Amine ligand-binding receptors	Serotonin receptors
PD002550	MITOTANE	Cholesterol side-chain cleavage enzyme, mitochondrial	CYP11A1	single protein	inhibitor	1	-	-	0	Enzyme	Cytochrome P450	Cytochrome P450 family 11	Cytochrome P450 family 11A	Cytochrome P450 11A1		Enzymes	Cytochrome P450	CYP11, CYP17, CYP19, CYP20 and CYP21 families				Metabolism	Biological oxidations	Phase I - Functionalization of compounds	Cytochrome P450 - arranged by substrate type	Endogenous sterols
PD002550	MITOTANE	Cytochrome P450 11B1, mitochondrial	CYP11B1	single protein	inducer	1	-	-	0	Enzyme	Cytochrome P450	Cytochrome P450 family 11	Cytochrome P450 family 11B	Cytochrome P450 11B1		Enzymes	Cytochrome P450	CYP11, CYP17, CYP19, CYP20 and CYP21 families				Metabolism	Biological oxidations	Phase I - Functionalization of compounds	Cytochrome P450 - arranged by substrate type	Endogenous sterols
PD002550	MITOTANE	Androgen receptor	AR	single protein	antagonist	1	-	-	0	Transcription factor	Nuclear receptor	Nuclear hormone receptor subfamily 3	Nuclear hormone receptor subfamily 3 group C	Nuclear hormone receptor subfamily 3 group C member 4		Receptors	Nuclear hormone receptors	Steroid hormone receptors	3C. 3-Ketosteroid receptors			Gene expression (Transcription)	RNA Polymerase II Transcription	Generic Transcription Pathway	Transcriptional regulation by RUNX2	RUNX2 regulates bone development	RUNX2 regulates osteoblast differentiation
PD002592	IMIQUIMOD	Prelamin-A/C	LMNA	single protein	-	1	4.9	-	0	Other nuclear protein												Cell Cycle	Cell Cycle, Mitotic	M Phase	Mitotic Metaphase and Anaphase	Mitotic Anaphase	Nuclear Envelope (NE) Reassembly	Initiation of Nuclear Envelope (NE) Reformation
PD002592	IMIQUIMOD	Oxidized purine nucleoside triphosphate hydrolase	NUDT1	single protein	-	1	6.19	-	0	Enzyme	Hydrolase											Metabolism	Metabolism of nucleotides	Nucleotide catabolism	Purine catabolism	Phosphate bond hydrolysis by NUDT proteins
PD002592	IMIQUIMOD	Toll-like receptor 7	TLR7	single protein	agonist	1	4.94	5.07	0	Membrane receptor	Toll-like and Il-1 receptors					Receptors	Catalytic receptors	Pattern recognition receptors	Toll-like receptor family			Disease	Infectious disease	Viral Infection Pathways	SARS-CoV Infections	SARS-CoV-1 Infection	SARS-CoV-1-host interactions	SARS-CoV-1 activates/modulates innate immune responses
PD002592	IMIQUIMOD	Adenosine receptor A2a	ADORA2A	single protein	-	0	-	5.4	0	Membrane receptor	Family A G protein-coupled receptor	Small molecule receptor (family A GPCR)	Nucleotide-like receptor (family A GPCR)	Adenosine receptor		Receptors	G protein-coupled receptors	Adenosine receptors				Signal Transduction	Signaling by GPCR	GPCR ligand binding	Class A/1 (Rhodopsin-like receptors)	Nucleotide-like (purinergic) receptors	Adenosine P1 receptors
PD002592	IMIQUIMOD	Histamine H2 receptor	HRH2	single protein	-	0	-	5.82	0	Membrane receptor	Family A G protein-coupled receptor	Small molecule receptor (family A GPCR)	Monoamine receptor	Histamine receptor		Receptors	G protein-coupled receptors	Histamine receptors				Signal Transduction	Signaling by GPCR	GPCR ligand binding	Class A/1 (Rhodopsin-like receptors)	Amine ligand-binding receptors	Histamine receptors
PD002592	IMIQUIMOD	Alpha-1D adrenergic receptor	ADRA1D	single protein	-	0	-	5.74	0	Membrane receptor	Family A G protein-coupled receptor	Small molecule receptor (family A GPCR)	Monoamine receptor	Adrenergic receptor		Receptors	G protein-coupled receptors	Adrenoceptors				Signal Transduction	Signaling by GPCR	GPCR ligand binding	Class A/1 (Rhodopsin-like receptors)	Amine ligand-binding receptors	Adrenoceptors
PD002592	IMIQUIMOD	Toll-like receptor 8	TLR8	single protein	agonist	1	-	-	0	Membrane receptor	Toll-like and Il-1 receptors					Receptors	Catalytic receptors	Pattern recognition receptors	Toll-like receptor family			Disease	Infectious disease	Viral Infection Pathways	SARS-CoV Infections	SARS-CoV-2 Infection	SARS-CoV-2-host interactions	SARS-CoV-2 activates/modulates innate and adaptive immune responses
PD002782	CYCLOPHOSPHAMIDE	Neuropeptide S receptor	NPSR1	single protein	-	1	5.4	-	0	Membrane receptor	Family A G protein-coupled receptor	Peptide receptor (family A GPCR)	Short peptide receptor (family A GPCR)	Neuropeptide receptor		Receptors	G protein-coupled receptors	Neuropeptide S receptor				Signal Transduction	Signaling by GPCR	GPCR ligand binding	Class A/1 (Rhodopsin-like receptors)	Peptide ligand-binding receptors
PD002782	CYCLOPHOSPHAMIDE	Polyunsaturated fatty acid lipoxygenase ALOX15	ALOX15	single protein	-	1	4.4	-	0	Enzyme	Oxidoreductase					Enzymes	Eicosanoid turnover	Lipoxygenases				Metabolism	Metabolism of lipids	Biosynthesis of specialized proresolving mediators (SPMs)	Biosynthesis of DPA-derived SPMs	Biosynthesis of DPAn-3 SPMs	Biosynthesis of DPAn-3-derived protectins and resolvins
PD002782	CYCLOPHOSPHAMIDE	Lysine-specific demethylase 4E	KDM4E	single protein	-	1	4.55	-	0	Epigenetic regulator	Eraser	Lysine demethylase	Jumonji domain-containing			Enzymes	Chromatin modifying enzymes	1.14.11.- Histone demethylases
PD002792	CARMUSTINE	RecQ-like DNA helicase BLM	BLM	single protein	-	1	7.85	-	0	Enzyme												DNA Repair	DNA Double-Strand Break Repair	Homology Directed Repair	HDR through Homologous Recombination (HRR) or Single Strand Annealing (SSA)	HDR through Homologous Recombination (HRR)	Homologous DNA Pairing and Strand Exchange	Presynaptic phase of homologous DNA pairing and strand exchange
PD002792	CARMUSTINE	Glutathione reductase, mitochondrial	GSR	single protein	inhibitor	1	5.09	-	0	Enzyme	Oxidoreductase					Enzymes	1.-.-.- Oxidoreductases					Cellular responses to stimuli	Cellular responses to stress	Cellular response to chemical stress	KEAP1-NFE2L2 pathway	Nuclear events mediated by NFE2L2	NFE2L2 regulating anti-oxidant/detoxification enzymes
PD002792	CARMUSTINE	Aldehyde dehydrogenase 1A1	ALDH1A1	single protein	-	1	5.5	-	0	Enzyme	Oxidoreductase											Metabolism	Biological oxidations	Phase I - Functionalization of compounds	Ethanol oxidation
PD002792	CARMUSTINE	Peripheral myelin protein 22	PMP22	single protein	-	1	4.07	-	0	Unclassified protein												Developmental Biology	Nervous system development	EGR2 and SOX10-mediated initiation of Schwann cell myelination
PD002792	CARMUSTINE	Endonuclease 4	NFO	single protein	-	0	5.0	-	0	Enzyme	Hydrolase
PD002792	CARMUSTINE	Thyrotropin receptor	TSHR	single protein	-	1	4.4	-	0	Membrane receptor	Family A G protein-coupled receptor	Peptide receptor (family A GPCR)	Glycohormone receptor	Glycohormone receptor		Receptors	G protein-coupled receptors	Glycoprotein hormone receptors				Signal Transduction	Signaling by GPCR	GPCR ligand binding	Class A/1 (Rhodopsin-like receptors)	Hormone ligand-binding receptors
PD002792	CARMUSTINE	Menin/Histone-lysine N-methyltransferase MLL	KMT2A,MEN1	protein-protein interaction	-	1	4.4	-	0	Epigenetic regulator	Reader	Bromodomain
PD002792	CARMUSTINE	Huntingtin	HTT	single protein	-	1	4.45	-	0	Unclassified protein												Gene expression (Transcription)	RNA Polymerase II Transcription	Generic Transcription Pathway	Transcriptional Regulation by MECP2	Regulation of MECP2 expression and activity
PD002792	CARMUSTINE	Nuclear receptor ROR-gamma	RORC	single protein	-	0	4.5	-	0	Transcription factor	Nuclear receptor	Nuclear hormone receptor subfamily 1	Nuclear hormone receptor subfamily 1 group F	Nuclear hormone receptor subfamily 1 group F member 3		Receptors	Nuclear hormone receptors	1F. Retinoic acid-related orphans				Gene expression (Transcription)	RNA Polymerase II Transcription	Generic Transcription Pathway	Transcriptional regulation by RUNX3	RUNX3 Regulates Immune Response and Cell Migration
PD002792	CARMUSTINE	Bile salt export pump	ABCB11	single protein	-	1	4.01	-	0	Transporter	Primary active transporter	ATP-binding cassette	ABCB subfamily			Transporters	ATP-binding cassette transporter family	ABCB subfamily				Metabolism	Metabolism of lipids	Metabolism of steroids	Bile acid and bile salt metabolism	Synthesis of bile acids and bile salts	Synthesis of bile acids and bile salts via 7alpha-hydroxycholesterol
PD002815	FULVESTRANT	Bifunctional epoxide hydrolase 2	EPHX2	single protein	-	1	7.9	-	0	Enzyme	Protease	Serine protease	Serine protease SC clan	Serine protease S33 family		Enzymes	Hydrolases					Metabolism	Metabolism of lipids	Biosynthesis of specialized proresolving mediators (SPMs)	Biosynthesis of DHA-derived SPMs	Biosynthesis of maresins
PD002815	FULVESTRANT	Estrogen receptor	ESR1	single protein	antagonist	1	8.98	8.96	0	Transcription factor	Nuclear receptor	Nuclear hormone receptor subfamily 3	Nuclear hormone receptor subfamily 3 group A	Nuclear hormone receptor subfamily 3 group A member 1		Receptors	Nuclear hormone receptors	Steroid hormone receptors	3A. Estrogen receptors			Gene expression (Transcription)	RNA Polymerase II Transcription	Generic Transcription Pathway	Transcriptional regulation by RUNX1	RUNX1 regulates estrogen receptor mediated transcription
PD002815	FULVESTRANT	Estrogen receptor beta	ESR2	single protein	antagonist	1	8.86	8.97	0	Transcription factor	Nuclear receptor	Nuclear hormone receptor subfamily 3	Nuclear hormone receptor subfamily 3 group A	Nuclear hormone receptor subfamily 3 group A member 2		Receptors	Nuclear hormone receptors	Steroid hormone receptors	3A. Estrogen receptors			Signal Transduction	Intracellular signaling by second messengers	PIP3 activates AKT signaling	Negative regulation of the PI3K/AKT network	PI5P, PP2A and IER3 Regulate PI3K/AKT Signaling
PD002815	FULVESTRANT	NAD-dependent protein deacylase sirtuin-5, mitochondrial	SIRT5	single protein	-	1	5.58	-	0	Epigenetic regulator	Eraser	Histone deacetylase	HDAC class III			Enzymes	Chromatin modifying enzymes	3.5.1.- Histone deacetylases (HDACs)				Organelle biogenesis and maintenance	Mitochondrial biogenesis	Transcriptional activation of mitochondrial biogenesis
PD002815	FULVESTRANT	Estrogen receptor	ESR1,ESR2	protein family	antagonist	1	9.12	8.4	0	Transcription factor	Nuclear receptor	Nuclear hormone receptor subfamily 3	Nuclear hormone receptor subfamily 3 group A	Nuclear hormone receptor subfamily 3 group A member 1
PD002815	FULVESTRANT	Beta-lactamase TEM	BLA	single protein	-	0	4.25	-	0	Enzyme	Hydrolase
PD002815	FULVESTRANT	Bile acid receptor	NR1H4	single protein	-	1	6.1	-	0	Transcription factor	Nuclear receptor	Nuclear hormone receptor subfamily 1	Nuclear hormone receptor subfamily 1 group H	Nuclear hormone receptor subfamily 1 group H member 4		Receptors	Nuclear hormone receptors	1H. Liver X receptor-like receptors				Metabolism	Metabolism of lipids	Metabolism of steroids	Bile acid and bile salt metabolism	Synthesis of bile acids and bile salts	Synthesis of bile acids and bile salts via 27-hydroxycholesterol
PD002815	FULVESTRANT	G-protein coupled estrogen receptor 1	GPER1	single protein	agonist	1	7.0	-	0	Membrane receptor	Family A G protein-coupled receptor	Small molecule receptor (family A GPCR)	Lipid-like ligand receptor (family A GPCR)	Steroid-like ligand receptor		Receptors	G protein-coupled receptors	G protein-coupled estrogen receptor				Signal Transduction	Signaling by GPCR	GPCR downstream signalling	G alpha (s) signalling events	GPER1 signaling
PD002815	FULVESTRANT	Nuclear receptor subfamily 1 group I member 2	NR1I2	single protein	-	0	-	5.71	0	Transcription factor	Nuclear receptor	Nuclear hormone receptor subfamily 1	Nuclear hormone receptor subfamily 1 group I	Nuclear hormone receptor subfamily 1 group I member 2		Receptors	Nuclear hormone receptors	1I. Vitamin D receptor-like receptors				Metabolism of proteins	Post-translational protein modification	SUMOylation	SUMO E3 ligases SUMOylate target proteins	SUMOylation of intracellular receptors
PD002815	FULVESTRANT	Steroid hormone receptor ERR1	ESRRA	single protein	-	0	-	8.7	0	Transcription factor	Nuclear receptor	Nuclear hormone receptor subfamily 3	Nuclear hormone receptor subfamily 3 group B	Nuclear hormone receptor subfamily 3 group B member 1		Receptors	Nuclear hormone receptors	3B. Estrogen-related receptors				Gene expression (Transcription)	RNA Polymerase II Transcription	Generic Transcription Pathway	Transcriptional regulation by RUNX2	Regulation of RUNX2 expression and activity
PD002815	FULVESTRANT	Progesterone receptor	PGR	single protein	-	0	-	9.68	0	Transcription factor	Nuclear receptor	Nuclear hormone receptor subfamily 3	Nuclear hormone receptor subfamily 3 group C	Nuclear hormone receptor subfamily 3 group C member 3		Receptors	Nuclear hormone receptors	Steroid hormone receptors	3C. 3-Ketosteroid receptors			Metabolism of proteins	Post-translational protein modification	SUMOylation	SUMO E3 ligases SUMOylate target proteins	SUMOylation of intracellular receptors
PD002823	METHOTREXATE	Reduced folate transporter	SLC19A1	single protein	inhibitor	1	5.33	7.92	0	Transporter	Electrochemical transporter	SLC superfamily of solute carriers	SLC19 family of vitamin transporters			Transporters	SLC superfamily of solute carriers	SLC19 family of vitamin transporters				Metabolism	Metabolism of vitamins and cofactors	Metabolism of water-soluble vitamins and cofactors	Metabolism of folate and pterines
PD002823	METHOTREXATE	Dihydrofolate reductase	DHFR	single protein	inhibitor	1	8.92	8.64	0	Enzyme	Oxidoreductase					Enzymes	1.-.-.- Oxidoreductases					Cell Cycle	Cell Cycle, Mitotic	Mitotic G1 phase and G1/S transition	G1/S Transition	G1/S-Specific Transcription
PD002823	METHOTREXATE	Pteridine reductase 1	PTR1	single protein	-	0	7.08	-	0	Enzyme	Oxidoreductase
PD002823	METHOTREXATE	Prelamin-A/C	LMNA	single protein	-	1	7.55	-	0	Other nuclear protein												Cell Cycle	Cell Cycle, Mitotic	M Phase	Mitotic Metaphase and Anaphase	Mitotic Anaphase	Nuclear Envelope (NE) Reassembly	Initiation of Nuclear Envelope (NE) Reformation
PD002823	METHOTREXATE	Tyrosyl-DNA phosphodiesterase 1	TDP1	single protein	-	1	4.12	-	0	Enzyme	Hydrolase											DNA Repair	DNA Double-Strand Break Repair	Nonhomologous End-Joining (NHEJ)
PD002823	METHOTREXATE	15-hydroxyprostaglandin dehydrogenase [NAD(+)]	HPGD	single protein	-	1	4.53	-	0	Enzyme						Enzymes	Eicosanoid turnover	Prostaglandin synthases				Metabolism	Metabolism of lipids	Biosynthesis of specialized proresolving mediators (SPMs)	Biosynthesis of DHA-derived SPMs	Biosynthesis of D-series resolvins
PD002823	METHOTREXATE	RecQ-like DNA helicase BLM	BLM	single protein	-	1	4.7	-	0	Enzyme												DNA Repair	DNA Double-Strand Break Repair	Homology Directed Repair	HDR through Homologous Recombination (HRR) or Single Strand Annealing (SSA)	HDR through Homologous Recombination (HRR)	Homologous DNA Pairing and Strand Exchange	Presynaptic phase of homologous DNA pairing and strand exchange
PD002823	METHOTREXATE	Microtubule-associated protein tau	MAPT	single protein	-	1	4.72	-	0	Other cytosolic protein												Neuronal System	Transmission across Chemical Synapses	Neurotransmitter receptors and postsynaptic signal transmission	Activation of NMDA receptors and postsynaptic events	Post NMDA receptor activation events	Activation of AMPK downstream of NMDARs
PD002823	METHOTREXATE	Thymidylate synthase	TYMS	single protein	inhibitor	1	4.54	4.53	0	Enzyme	Transferase					Enzymes	2.1.1.- Methyltransferases					Cell Cycle	Cell Cycle, Mitotic	Mitotic G1 phase and G1/S transition	G1/S Transition	G1/S-Specific Transcription
PD002823	METHOTREXATE	Dihydrofolate reductase	FOLA	single protein	-	0	8.0	-	0	Enzyme	Oxidoreductase
PD002823	METHOTREXATE	Dihydrofolate reductase	-	single protein	-	0	8.89	-	0	Enzyme	Oxidoreductase
PD002823	METHOTREXATE	Dihydrofolate reductase	FOLA	single protein	-	0	8.06	-	0	Enzyme	Oxidoreductase
PD002823	METHOTREXATE	Bifunctional dihydrofolate reductase-thymidylate synthase	-	single protein	-	0	7.66	7.11	0	Enzyme	Oxidoreductase
PD002823	METHOTREXATE	Menin/Histone-lysine N-methyltransferase MLL	KMT2A,MEN1	protein-protein interaction	-	1	4.4	-	0	Epigenetic regulator	Reader	Bromodomain
PD002823	METHOTREXATE	Aldehyde dehydrogenase 1A1	ALDH1A1	single protein	-	1	4.45	-	0	Enzyme	Oxidoreductase											Metabolism	Biological oxidations	Phase I - Functionalization of compounds	Ethanol oxidation
PD002823	METHOTREXATE	Cellular tumor antigen p53	TP53	single protein	-	1	7.0	-	0	Transcription factor												Cell Cycle	Cell Cycle Checkpoints	G1/S DNA Damage Checkpoints	p53-Dependent G1/S DNA damage checkpoint	p53-Dependent G1 DNA Damage Response	Stabilization of p53	Autodegradation of the E3 ubiquitin ligase COP1
PD002823	METHOTREXATE	Bifunctional dihydrofolate reductase-thymidylate synthase	-	single protein	-	0	9.05	-	0	Enzyme	Oxidoreductase
PD002823	METHOTREXATE	Bifunctional dihydrofolate reductase-thymidylate synthase	LMJF06.0860/LMJF_06_0860	single protein	-	0	9.89	-	0	Enzyme	Oxidoreductase
PD002823	METHOTREXATE	Caspase-7	CASP7	single protein	-	1	4.8	-	0	Enzyme	Protease	Cysteine protease	Cysteine protease CD clan	Cysteine protease C14 family		Enzymes	Peptidases and proteinases	CD: Cysteine (C) Peptidases	C14: Caspase			Programmed Cell Death	Apoptosis	Intrinsic Pathway for Apoptosis	Apoptotic factor-mediated response	Cytochrome c-mediated apoptotic response	Activation of caspases through apoptosome-mediated cleavage
PD002823	METHOTREXATE	3-hydroxyacyl-CoA dehydrogenase type-2	HSD17B10	single protein	-	1	4.5	-	0	Enzyme	Oxidoreductase											Metabolism	Metabolism of amino acids and derivatives	Branched-chain amino acid catabolism
PD002823	METHOTREXATE	Lysine-specific demethylase 4E	KDM4E	single protein	-	1	4.53	-	0	Epigenetic regulator	Eraser	Lysine demethylase	Jumonji domain-containing			Enzymes	Chromatin modifying enzymes	1.14.11.- Histone demethylases
PD002823	METHOTREXATE	Dihydrofolate reductase	DFRA	single protein	-	0	7.86	-	0	Enzyme	Oxidoreductase
PD002823	METHOTREXATE	Thymidylate synthase	THYA	single protein	-	0	4.07	-	0	Enzyme	Transferase
PD002823	METHOTREXATE	Thymidylate synthase	THYA	single protein	-	0	4.05	-	0	Enzyme	Transferase
PD002823	METHOTREXATE	Bifunctional dihydrofolate reductase-thymidylate synthase	-	single protein	-	0	6.96	-	0	Enzyme	Oxidoreductase
PD002823	METHOTREXATE	4'-phosphopantetheinyl transferase ffp	FFP	single protein	-	0	4.3	-	0	Enzyme	Transferase
PD002823	METHOTREXATE	DNA-(apurinic or apyrimidinic site) endonuclease	APEX1	single protein	-	1	4.7	-	0	Enzyme												DNA Repair	Base Excision Repair	Resolution of Abasic Sites (AP sites)	Resolution of AP sites via the multiple-nucleotide patch replacement pathway	PCNA-Dependent Long Patch Base Excision Repair
PD002823	METHOTREXATE	High mobility group protein B1	HMGB1	single protein	-	1	6.96	-	0	Unclassified protein												Immune System	Innate Immune System	Toll-like Receptor Cascades	Toll Like Receptor 2 (TLR2) Cascade	Toll Like Receptor TLR6:TLR2 Cascade	MyD88:MAL(TIRAP) cascade initiated on plasma membrane
PD002823	METHOTREXATE	Dihydrofolate reductase	FOLA	single protein	-	0	8.85	-	0	Enzyme	Oxidoreductase
PD002823	METHOTREXATE	DNA polymerase beta	POLB	single protein	-	1	4.4	-	0	Enzyme						Enzymes	DNA polymerases					DNA Repair	Base Excision Repair	Resolution of Abasic Sites (AP sites)	Resolution of AP sites via the multiple-nucleotide patch replacement pathway	PCNA-Dependent Long Patch Base Excision Repair
PD002823	METHOTREXATE	Alpha-galactosidase A	GLA	single protein	-	1	4.72	-	0	Enzyme	Hydrolase											Metabolism	Metabolism of lipids	Sphingolipid metabolism	Glycosphingolipid metabolism
PD002823	METHOTREXATE	Caspase-1	CASP1	single protein	-	1	4.8	-	0	Enzyme	Protease	Cysteine protease	Cysteine protease CD clan	Cysteine protease C14 family		Enzymes	Peptidases and proteinases	CD: Cysteine (C) Peptidases	C14: Caspase			Disease	Infectious disease	Viral Infection Pathways	SARS-CoV Infections	SARS-CoV-1 Infection	SARS-CoV-1-host interactions	SARS-CoV-1 activates/modulates innate immune responses
PD002823	METHOTREXATE	Dihydrofolate reductase	FOLA	single protein	-	0	9.0	-	0	Enzyme	Oxidoreductase
PD002823	METHOTREXATE	Polyunsaturated fatty acid lipoxygenase ALOX15	ALOX15	single protein	-	1	5.0	-	0	Enzyme	Oxidoreductase					Enzymes	Eicosanoid turnover	Lipoxygenases				Metabolism	Metabolism of lipids	Biosynthesis of specialized proresolving mediators (SPMs)	Biosynthesis of DPA-derived SPMs	Biosynthesis of DPAn-3 SPMs	Biosynthesis of DPAn-3-derived protectins and resolvins
PD002823	METHOTREXATE	Toll-like receptor 4	TLR4	single protein	-	1	5.98	-	0	Enzyme	Hydrolase					Receptors	Catalytic receptors	Pattern recognition receptors	Toll-like receptor family			Immune System	Innate Immune System	Toll-like Receptor Cascades	Toll Like Receptor 4 (TLR4) Cascade	MyD88-independent TLR4 cascade	TRIF(TICAM1)-mediated TLR4 signaling	Activation of IRF3, IRF7 mediated by TBK1, IKBKE
PD002823	METHOTREXATE	Streptokinase A	SKA	single protein	-	0	6.21	-	0	Enzyme	Kinase
PD002823	METHOTREXATE	Thymidylate synthase/GAR transformylase/AICAR transformylase	ATIC,GART,TYMS	protein family	-	0	-	8.0	0	Enzyme	Ligase
PD002823	METHOTREXATE	Nuclear receptor coactivator 3	NCOA3	single protein	-	0	-	6.68	0	Epigenetic regulator	Writer	Histone acetyltransferase	SRC family			Enzymes	Chromatin modifying enzymes	2.3.1.48 Histone acetyltransferases (HATs)				Metabolism	Metabolism of lipids	Regulation of lipid metabolism by PPARalpha	PPARA activates gene expression
PD002823	METHOTREXATE	ATP-binding cassette sub-family C member 3	ABCC3	single protein	-	0	-	4.05	0	Transporter	Primary active transporter	ATP-binding cassette	ABCC subfamily			Transporters	ATP-binding cassette transporter family	ABCC subfamily				Metabolism	Metabolism of lipids	Metabolism of steroids	Bile acid and bile salt metabolism	Recycling of bile acids and salts
PD002823	METHOTREXATE	Latent membrane protein 1	LMP1	single protein	-	0	-	7.8	0	Unclassified protein
PD002823	METHOTREXATE	Folate receptor beta	FOLR2	single protein	-	0	-	6.82	0	Membrane receptor												Metabolism	Metabolism of vitamins and cofactors	Metabolism of water-soluble vitamins and cofactors	Metabolism of folate and pterines
PD002823	METHOTREXATE	Folylpolyglutamate synthase, mitochondrial	FPGS	single protein	-	0	-	5.5	0	Enzyme	Ligase											Metabolism	Metabolism of vitamins and cofactors	Metabolism of water-soluble vitamins and cofactors	Metabolism of folate and pterines
PD002823	METHOTREXATE	Bifunctional purine biosynthesis protein ATIC	ATIC	single protein	inhibitor	0	-	6.06	0	Enzyme												Disease	Diseases of signal transduction by growth factor receptors and second messengers	Signaling by ALK in cancer	Signaling by ALK fusions and activated point mutants
PD002823	METHOTREXATE	Proton-coupled folate transporter	SLC46A1	single protein	-	0	-	6.92	0	Transporter	Electrochemical transporter	SLC superfamily of solute carriers	SLC46 family of folate transporters			Transporters	SLC superfamily of solute carriers	SLC46 family of folate transporters				Metabolism	Metabolism of vitamins and cofactors	Metabolism of water-soluble vitamins and cofactors	Metabolism of folate and pterines
PD002823	METHOTREXATE	Folate receptor alpha	FOLR1	single protein	-	0	-	6.67	0	Membrane receptor						Other protein targets	Tumour-associated antigens					Metabolism of proteins	Post-translational protein modification	Asparagine N-linked glycosylation	Transport to the Golgi and subsequent modification	ER to Golgi Anterograde Transport	Cargo concentration in the ER
PD003000	EXEMESTANE	Aromatase	CYP19A1	single protein	inhibitor	1	7.5	6.68	0	Enzyme	Cytochrome P450	Cytochrome P450 family 19	Cytochrome P450 family 19A	Cytochrome P450 19A1		Enzymes	Cytochrome P450	CYP11, CYP17, CYP19, CYP20 and CYP21 families				Metabolism	Biological oxidations	Phase I - Functionalization of compounds	Cytochrome P450 - arranged by substrate type	Endogenous sterols
PD003000	EXEMESTANE	Thioredoxin glutathione reductase	TGR	single protein	-	0	4.4	-	0	Enzyme
PD003000	EXEMESTANE	Bile salt export pump	ABCB11	single protein	-	0	-	4.05	0	Transporter	Primary active transporter	ATP-binding cassette	ABCB subfamily			Transporters	ATP-binding cassette transporter family	ABCB subfamily				Metabolism	Metabolism of lipids	Metabolism of steroids	Bile acid and bile salt metabolism	Synthesis of bile acids and bile salts	Synthesis of bile acids and bile salts via 7alpha-hydroxycholesterol
PD003106	MEGESTROL ACETATE	Neuropeptide S receptor	NPSR1	single protein	-	1	5.45	-	0	Membrane receptor	Family A G protein-coupled receptor	Peptide receptor (family A GPCR)	Short peptide receptor (family A GPCR)	Neuropeptide receptor		Receptors	G protein-coupled receptors	Neuropeptide S receptor				Signal Transduction	Signaling by GPCR	GPCR ligand binding	Class A/1 (Rhodopsin-like receptors)	Peptide ligand-binding receptors
PD003106	MEGESTROL ACETATE	Cruzipain	-	single protein	-	0	4.5	-	0	Enzyme	Protease	Cysteine protease	Cysteine protease CA clan	Cysteine protease C1A family
PD003106	MEGESTROL ACETATE	Hypoxia-inducible factor 1-alpha	HIF1A	single protein	-	1	5.1	-	0	Transcription factor												Cellular responses to stimuli	Cellular responses to stress	Cellular response to hypoxia	Oxygen-dependent proline hydroxylation of Hypoxia-inducible Factor Alpha
PD003106	MEGESTROL ACETATE	Androgen receptor	AR	single protein	-	0	7.61	-	0	Transcription factor	Nuclear receptor	Nuclear hormone receptor subfamily 3	Nuclear hormone receptor subfamily 3 group C	Nuclear hormone receptor subfamily 3 group C member 4		Receptors	Nuclear hormone receptors	Steroid hormone receptors	3C. 3-Ketosteroid receptors			Gene expression (Transcription)	RNA Polymerase II Transcription	Generic Transcription Pathway	Transcriptional regulation by RUNX2	RUNX2 regulates bone development	RUNX2 regulates osteoblast differentiation
PD003106	MEGESTROL ACETATE	Progesterone receptor	PGR	single protein	-	0	8.4	-	0	Transcription factor	Nuclear receptor	Nuclear hormone receptor subfamily 3	Nuclear hormone receptor subfamily 3 group C	Nuclear hormone receptor subfamily 3 group C member 3
PD003106	MEGESTROL ACETATE	Prelamin-A/C	LMNA	single protein	-	1	5.05	-	0	Other nuclear protein												Cell Cycle	Cell Cycle, Mitotic	M Phase	Mitotic Metaphase and Anaphase	Mitotic Anaphase	Nuclear Envelope (NE) Reassembly	Initiation of Nuclear Envelope (NE) Reformation
PD003106	MEGESTROL ACETATE	DNA polymerase beta	POLB	single protein	-	1	4.15	-	0	Enzyme						Enzymes	DNA polymerases					DNA Repair	Base Excision Repair	Resolution of Abasic Sites (AP sites)	Resolution of AP sites via the multiple-nucleotide patch replacement pathway	PCNA-Dependent Long Patch Base Excision Repair
PD003106	MEGESTROL ACETATE	Cytochrome P450 2C9	CYP2C9	single protein	-	0	-	5.0	0	Enzyme	Cytochrome P450	Cytochrome P450 family 2	Cytochrome P450 family 2C	Cytochrome P450 2C9		Enzymes	Cytochrome P450	CYP2 family: drug metabolising subset				Metabolism	Biological oxidations	Phase I - Functionalization of compounds	Cytochrome P450 - arranged by substrate type	Xenobiotics	CYP2E1 reactions
PD003106	MEGESTROL ACETATE	Bile salt export pump	ABCB11	single protein	-	0	-	4.75	0	Transporter	Primary active transporter	ATP-binding cassette	ABCB subfamily			Transporters	ATP-binding cassette transporter family	ABCB subfamily				Metabolism	Metabolism of lipids	Metabolism of steroids	Bile acid and bile salt metabolism	Synthesis of bile acids and bile salts	Synthesis of bile acids and bile salts via 7alpha-hydroxycholesterol
PD003106	MEGESTROL ACETATE	Glucocorticoid receptor	NR3C1	single protein	agonist	0	-	7.89	0	Transcription factor	Nuclear receptor	Nuclear hormone receptor subfamily 3	Nuclear hormone receptor subfamily 3 group C	Nuclear hormone receptor subfamily 3 group C member 1		Receptors	Nuclear hormone receptors	Steroid hormone receptors	3C. 3-Ketosteroid receptors			Gene expression (Transcription)	RNA Polymerase II Transcription	Generic Transcription Pathway	Transcriptional Regulation by NPAS4	Regulation of NPAS4 gene expression	Regulation of NPAS4 gene transcription
PD003106	MEGESTROL ACETATE	Progesterone receptor	PGR	single protein	agonist	1	-	-	0	Transcription factor	Nuclear receptor	Nuclear hormone receptor subfamily 3	Nuclear hormone receptor subfamily 3 group C	Nuclear hormone receptor subfamily 3 group C member 3		Receptors	Nuclear hormone receptors	Steroid hormone receptors	3C. 3-Ketosteroid receptors			Metabolism of proteins	Post-translational protein modification	SUMOylation	SUMO E3 ligases SUMOylate target proteins	SUMOylation of intracellular receptors
PD003143	ANASTROZOLE	Aromatase	CYP19A1	single protein	inhibitor	1	7.82	8.63	0	Enzyme	Cytochrome P450	Cytochrome P450 family 19	Cytochrome P450 family 19A	Cytochrome P450 19A1		Enzymes	Cytochrome P450	CYP11, CYP17, CYP19, CYP20 and CYP21 families				Metabolism	Biological oxidations	Phase I - Functionalization of compounds	Cytochrome P450 - arranged by substrate type	Endogenous sterols
PD003143	ANASTROZOLE	UDP-glucuronosyltransferase 1A4	UGT1A4	single protein	-	1	5.33	-	0	Enzyme	Transferase											Disease	Diseases of metabolism	Metabolic disorders of biological oxidation enzymes	Defective UGT1A4 causes hyperbilirubinemia
PD003147	AMINOLEVULINIC ACID	Beta-lactamase	AMPC	single protein	-	0	4.65	-	0	Enzyme	Hydrolase
PD003147	AMINOLEVULINIC ACID	Gamma-aminobutyric acid receptor subunit rho-1	GABRR1	single protein	-	0	-	4.89	0	Ion channel	Ligand-gated ion channel	GABA-A receptor				Ion channels	Ligand-gated ion channels	GABA<sub>A</sub> receptors				Neuronal System	Transmission across Chemical Synapses	Neurotransmitter receptors and postsynaptic signal transmission	GABA receptor activation
PD003147	AMINOLEVULINIC ACID	Delta-aminolevulinic acid dehydratase	ALAD	single protein	substrate;inducer	1	-	-	0	Enzyme	Lyase											Immune System	Innate Immune System	Neutrophil degranulation
PD003147	AMINOLEVULINIC ACID	Delta-aminolevulinic acid dehydratase	HEM2	single protein	substrate	0	-	-	0
PD003215	CABOZANTINIB	Hepatocyte growth factor receptor	MET	single protein	inhibitor;antagonist	1	8.9	7.5	0	Enzyme	Kinase	Protein Kinase	TK protein kinase group	Tyrosine protein kinase Met family		Receptors	Catalytic receptors	Receptor kinases	TK: Tyrosine kinase	Receptor tyrosine kinases (RTKs)	Type X RTKs: HGF (hepatocyte growth factor) receptor family	Developmental Biology	Nervous system development	Axon guidance	Semaphorin interactions	Sema4D in semaphorin signaling	Sema4D mediated inhibition of cell attachment and migration
PD003215	CABOZANTINIB	Vascular endothelial growth factor receptor 3	FLT4	single protein	-	1	8.22	-	0	Enzyme	Kinase	Protein Kinase	TK protein kinase group	Tyrosine protein kinase VEGFR family		Receptors	Catalytic receptors	Receptor kinases	TK: Tyrosine kinase	Receptor tyrosine kinases (RTKs)	Type IV RTKs: VEGF (vascular endothelial growth factor) receptor family	Signal Transduction	Signaling by Receptor Tyrosine Kinases	Signaling by VEGF	VEGF ligand-receptor interactions	VEGF binds to VEGFR leading to receptor dimerization
PD003215	CABOZANTINIB	SAFB-like transcription modulator	SLTM	single protein	-	1	8.89	-	0	Unclassified protein
PD003215	CABOZANTINIB	Tyrosine-protein kinase FRK	FRK	single protein	-	1	6.25	-	0	Enzyme	Kinase	Protein Kinase	TK protein kinase group	Tyrosine protein kinase Src family		Receptors	Catalytic receptors	Receptor kinases	TK: Tyrosine kinase	Non-receptor tyrosine kinases (nRTKs)	Src family	Signal Transduction	Intracellular signaling by second messengers	PIP3 activates AKT signaling	PTEN Regulation	Regulation of PTEN stability and activity
PD003215	CABOZANTINIB	Vascular endothelial growth factor receptor 2	KDR	single protein	inhibitor;antagonist	1	10.46	7.82	1	Enzyme	Kinase	Protein Kinase	TK protein kinase group	Tyrosine protein kinase VEGFR family		Receptors	Catalytic receptors	Receptor kinases	TK: Tyrosine kinase	Receptor tyrosine kinases (RTKs)	Type IV RTKs: VEGF (vascular endothelial growth factor) receptor family	Signal Transduction	Signaling by Receptor Tyrosine Kinases	Signaling by VEGF	VEGFA-VEGFR2 Pathway	VEGFR2 mediated cell proliferation
PD003215	CABOZANTINIB	Ferrochelatase, mitochondrial	FECH	single protein	-	1	5.58	-	0	Enzyme	Lyase											Metabolism	Metabolism of porphyrins	Heme biosynthesis
PD003215	CABOZANTINIB	Proto-oncogene tyrosine-protein kinase receptor Ret	RET	single protein	inhibitor;antagonist	1	7.96	6.75	0	Enzyme	Kinase	Protein Kinase	TK protein kinase group	Tyrosine protein kinase Ret family		Receptors	Catalytic receptors	Receptor kinases	TK: Tyrosine kinase	Receptor tyrosine kinases (RTKs)	Type XIV RTKs: RET	Gene expression (Transcription)	RNA Polymerase II Transcription	Generic Transcription Pathway	Transcriptional Regulation by NPAS4	NPAS4 regulates expression of target genes
PD003215	CABOZANTINIB	Receptor-type tyrosine-protein kinase FLT3	FLT3	single protein	-	1	7.95	5.12	0	Enzyme	Kinase	Protein Kinase	TK protein kinase group	Tyrosine protein kinase PDGFR family		Receptors	Catalytic receptors	Receptor kinases	TK: Tyrosine kinase	Receptor tyrosine kinases (RTKs)	Type III RTKs: PDGFR, CSFR, Kit, FLT3 receptor family	Signal Transduction	Signaling by Receptor Tyrosine Kinases	Signaling by Insulin receptor	Insulin receptor signalling cascade	IRS-mediated signalling	PI3K Cascade
PD003215	CABOZANTINIB	Tyrosine-protein kinase ABL2	ABL2	single protein	-	1	6.04	-	0	Enzyme	Kinase	Protein Kinase	TK protein kinase group	Tyrosine protein kinase Abl family		Receptors	Catalytic receptors	Receptor kinases	TK: Tyrosine kinase	Non-receptor tyrosine kinases (nRTKs)	Abl family	Developmental Biology	Nervous system development	Axon guidance	Signaling by ROBO receptors	Role of ABL in ROBO-SLIT signaling
PD003215	CABOZANTINIB	Mast/stem cell growth factor receptor Kit	KIT	single protein	-	1	8.34	4.38	0	Enzyme	Kinase	Protein Kinase	TK protein kinase group	Tyrosine protein kinase PDGFR family		Receptors	Catalytic receptors	Receptor kinases	TK: Tyrosine kinase	Receptor tyrosine kinases (RTKs)	Type III RTKs: PDGFR, CSFR, Kit, FLT3 receptor family	Disease	Diseases of signal transduction by growth factor receptors and second messengers	Signaling by KIT in disease	Drug resistance of KIT mutants	Dasatinib-resistant KIT mutants
PD003215	CABOZANTINIB	Coiled-coil domain-containing protein 6/Tyrosine-protein kinase receptor RET	CCDC6,RET	chimeric protein	-	1	7.47	6.8	0	Enzyme	Kinase	Protein Kinase	TK protein kinase group	Tyrosine protein kinase Ret family
PD003215	CABOZANTINIB	Ephrin type-A receptor 2	EPHA2	single protein	-	1	6.13	-	0	Enzyme	Kinase	Protein Kinase	TK protein kinase group	Tyrosine protein kinase Eph family		Receptors	Catalytic receptors	Receptor kinases	TK: Tyrosine kinase	Receptor tyrosine kinases (RTKs)	Type XIII RTKs: Ephrin receptor family	Developmental Biology	Nervous system development	Axon guidance	EPH-Ephrin signaling	EPHA-mediated growth cone collapse
PD003215	CABOZANTINIB	High affinity nerve growth factor receptor	NTRK1	single protein	-	1	6.26	-	0	Enzyme	Kinase	Protein Kinase	TK protein kinase group	Tyrosine protein kinase Trk family		Receptors	Catalytic receptors	Receptor kinases	TK: Tyrosine kinase	Receptor tyrosine kinases (RTKs)	Type VII RTKs: Neurotrophin receptor/Trk family	Signal Transduction	Signaling by Receptor Tyrosine Kinases	Signaling by NTRKs	Signaling by NTRK1 (TRKA)	Signalling to ERKs	Prolonged ERK activation events	ARMS-mediated activation
PD003215	CABOZANTINIB	Tyrosine-protein kinase receptor UFO	AXL	single protein	-	1	8.15	5.3	0	Enzyme	Kinase	Protein Kinase	TK protein kinase group	Tyrosine protein kinase Axl family		Receptors	Catalytic receptors	Receptor kinases	TK: Tyrosine kinase	Receptor tyrosine kinases (RTKs)	Type XI RTKs: TAM (TYRO3-, AXL- and MER-TK) receptor family	Signal Transduction	Signaling by Receptor Tyrosine Kinases	Signaling by VEGF	VEGFA-VEGFR2 Pathway
PD003215	CABOZANTINIB	Fibroblast growth factor receptor 1	FGFR1	single protein	-	1	7.95	-	0	Enzyme	Kinase	Protein Kinase	TK protein kinase group	Tyrosine protein kinase FGFR family		Receptors	Catalytic receptors	Receptor kinases	TK: Tyrosine kinase	Receptor tyrosine kinases (RTKs)	Type V RTKs: FGF (fibroblast growth factor) receptor family	Disease	Diseases of signal transduction by growth factor receptors and second messengers	Signaling by FGFR in disease	Signaling by FGFR1 in disease	FGFR1 mutant receptor activation	Signaling by activated point mutants of FGFR1
PD003215	CABOZANTINIB	Epidermal growth factor receptor	EGFR	single protein	-	1	6.65	-	0	Enzyme	Kinase	Protein Kinase	TK protein kinase group	Tyrosine protein kinase EGFR family		Receptors	Catalytic receptors	Receptor kinases	TK: Tyrosine kinase	Receptor tyrosine kinases (RTKs)	Type I RTKs: ErbB (epidermal growth factor) receptor family	Signal Transduction	Signaling by GPCR	GPCR downstream signalling	G alpha (q) signalling events	Gastrin-CREB signalling pathway via PKC and MAPK	EGFR Transactivation by Gastrin
PD003215	CABOZANTINIB	Macrophage-stimulating protein receptor	MST1R	single protein	-	1	7.16	-	0	Enzyme	Kinase	Protein Kinase	TK protein kinase group	Tyrosine protein kinase Met family		Receptors	Catalytic receptors	Receptor kinases	TK: Tyrosine kinase	Receptor tyrosine kinases (RTKs)	Type X RTKs: HGF (hepatocyte growth factor) receptor family	Signal Transduction	Signaling by Receptor Tyrosine Kinases	Signaling by MST1
PD003215	CABOZANTINIB	Phosphatidylinositol 5-phosphate 4-kinase type-2 gamma	PIP4K2C	single protein	-	1	5.54	-	0	Enzyme	Transferase					Enzymes	Kinases (EC 2.7.x.x)	Lipid modifying kinases	Type II PIP kinases (1-phosphatidylinositol-5-phosphate 4-kinase family)			Gene expression (Transcription)	RNA Polymerase II Transcription	Generic Transcription Pathway	Transcriptional Regulation by TP53	Regulation of TP53 Activity	Regulation of TP53 Activity through Acetylation	PI5P Regulates TP53 Acetylation
PD003215	CABOZANTINIB	Vascular endothelial growth factor receptor 1	FLT1	single protein	-	1	7.92	-	0	Enzyme	Kinase	Protein Kinase	TK protein kinase group	Tyrosine protein kinase VEGFR family		Receptors	Catalytic receptors	Receptor kinases	TK: Tyrosine kinase	Receptor tyrosine kinases (RTKs)	Type IV RTKs: VEGF (vascular endothelial growth factor) receptor family	Signal Transduction	Signaling by Receptor Tyrosine Kinases	Signaling by VEGF	VEGF ligand-receptor interactions	VEGF binds to VEGFR leading to receptor dimerization
PD003215	CABOZANTINIB	Tyrosine-protein kinase HCK	HCK	single protein	-	1	5.96	-	0	Enzyme	Kinase	Protein Kinase	TK protein kinase group	Tyrosine protein kinase Src family		Receptors	Catalytic receptors	Receptor kinases	TK: Tyrosine kinase	Non-receptor tyrosine kinases (nRTKs)	Src family	Disease	Infectious disease	Parasitic Infection Pathways	Leishmania infection	Leishmania parasite growth and survival	Anti-inflammatory response favouring Leishmania parasite infection	FCGR3A-mediated IL10 synthesis
PD003215	CABOZANTINIB	Tyrosine-protein kinase Lyn	LYN	single protein	-	1	5.88	-	0	Enzyme	Kinase	Protein Kinase	TK protein kinase group	Tyrosine protein kinase Src family		Receptors	Catalytic receptors	Receptor kinases	TK: Tyrosine kinase	Non-receptor tyrosine kinases (nRTKs)	Src family	Disease	Infectious disease	Parasitic Infection Pathways	Leishmania infection	Leishmania parasite growth and survival	Anti-inflammatory response favouring Leishmania parasite infection	FCGR3A-mediated IL10 synthesis
PD003215	CABOZANTINIB	Aurora kinase A	AURKA	single protein	-	1	5.47	-	0	Enzyme	Kinase	Protein Kinase	Other protein kinase group	Other protein kinase AUR family		Receptors	Catalytic receptors	Receptor kinases	Other protein kinases	Aurora kinase (Aur) family		Gene expression (Transcription)	RNA Polymerase II Transcription	Generic Transcription Pathway	Transcriptional Regulation by TP53	Regulation of TP53 Activity	Regulation of TP53 Activity through Phosphorylation
PD003215	CABOZANTINIB	Discoidin domain-containing receptor 2	DDR2	single protein	-	1	6.3	-	0	Enzyme	Kinase	Protein Kinase	TK protein kinase group	Tyrosine protein kinase DDR family		Receptors	Catalytic receptors	Receptor kinases	TK: Tyrosine kinase	Receptor tyrosine kinases (RTKs)	Type XVI RTKs: DDR (collagen receptor) family	Extracellular matrix organization	Non-integrin membrane-ECM interactions
PD003215	CABOZANTINIB	Angiopoietin-1 receptor	TEK	single protein	-	1	7.84	-	0	Enzyme	Kinase	Protein Kinase	TK protein kinase group	Tyrosine protein kinase Tie family		Receptors	Catalytic receptors	Receptor kinases	TK: Tyrosine kinase	Receptor tyrosine kinases (RTKs)	Type XII RTKs: TIE family of angiopoietin receptors	Signal Transduction	MAPK family signaling cascades	MAPK1/MAPK3 signaling	RAF/MAP kinase cascade
PD003215	CABOZANTINIB	Epithelial discoidin domain-containing receptor 1	DDR1	single protein	-	1	6.68	-	0	Enzyme	Kinase	Protein Kinase	TK protein kinase group	Tyrosine protein kinase DDR family		Receptors	Catalytic receptors	Receptor kinases	TK: Tyrosine kinase	Receptor tyrosine kinases (RTKs)	Type XVI RTKs: DDR (collagen receptor) family	Extracellular matrix organization	Non-integrin membrane-ECM interactions
PD003215	CABOZANTINIB	Proto-oncogene tyrosine-protein kinase LCK	LCK	single protein	-	1	5.98	-	0	Enzyme	Kinase	Protein Kinase	TK protein kinase group	Tyrosine protein kinase Src family		Receptors	Catalytic receptors	Receptor kinases	TK: Tyrosine kinase	Non-receptor tyrosine kinases (nRTKs)	Src family	Disease	Infectious disease	Viral Infection Pathways	HIV Infection	Host Interactions of HIV factors	The role of Nef in HIV-1 replication and disease pathogenesis	Nef-mediates down modulation of cell surface receptors by recruiting them to clathrin adapters	Nef Mediated CD4 Down-regulation
PD003215	CABOZANTINIB	Tyrosine-protein kinase ABL1	ABL1	single protein	-	1	5.96	-	0	Enzyme	Kinase	Protein Kinase	TK protein kinase group	Tyrosine protein kinase Abl family		Receptors	Catalytic receptors	Receptor kinases	TK: Tyrosine kinase	Non-receptor tyrosine kinases (nRTKs)	Abl family	Disease	Infectious disease	Parasitic Infection Pathways	Leishmania infection	Parasite infection	Leishmania phagocytosis	FCGR3A-mediated phagocytosis
PD003215	CABOZANTINIB	Receptor-interacting serine/threonine-protein kinase 2	RIPK2	single protein	-	1	6.12	-	0	Enzyme	Kinase	Protein Kinase	TKL protein kinase group	TKL protein kinase RIPK family		Receptors	Catalytic receptors	Receptor kinases	TKL: Tyrosine kinase-like	Receptor interacting protein kinase (RIPK) family		Disease	Infectious disease	Viral Infection Pathways	SARS-CoV Infections	SARS-CoV-2 Infection	SARS-CoV-2-host interactions	SARS-CoV-2 activates/modulates innate and adaptive immune responses
PD003215	CABOZANTINIB	Receptor-interacting serine/threonine-protein kinase 3	RIPK3	single protein	-	1	5.61	-	0	Enzyme	Kinase	Protein Kinase	TKL protein kinase group			Receptors	Catalytic receptors	Receptor kinases	TKL: Tyrosine kinase-like	Receptor interacting protein kinase (RIPK) family		Disease	Infectious disease	Viral Infection Pathways	SARS-CoV Infections	SARS-CoV-1 Infection	SARS-CoV-1-host interactions	SARS-CoV-1 activates/modulates innate immune responses
PD003215	CABOZANTINIB	Breakpoint cluster region protein	BCR	single protein	-	1	6.47	-	0	Enzyme	Kinase	Protein Kinase	Atypical protein kinase group	Atypical protein kinase BCR family		Enzymes	Kinases (EC 2.7.x.x)	Atypical	BCR family			Disease	Diseases of signal transduction by growth factor receptors and second messengers	Signaling by FGFR in disease	Signaling by FGFR1 in disease	FGFR1 mutant receptor activation	Signaling by cytosolic FGFR1 fusion mutants
PD003215	CABOZANTINIB	Protein-tyrosine kinase 6	PTK6	single protein	-	1	5.75	-	0	Enzyme	Kinase	Protein Kinase	TK protein kinase group	Tyrosine protein kinase Src family		Receptors	Catalytic receptors	Receptor kinases	TK: Tyrosine kinase	Non-receptor tyrosine kinases (nRTKs)	Src family	Cell Cycle	Cell Cycle, Mitotic	Mitotic G1 phase and G1/S transition	G1 Phase	Cyclin D associated events in G1
PD003215	CABOZANTINIB	Dual specificity mitogen-activated protein kinase kinase 5	MAP2K5	single protein	-	1	5.62	-	0	Enzyme	Kinase	Protein Kinase	STE protein kinase group	STE protein kinase STE7 family		Enzymes	Kinases (EC 2.7.x.x)	STE: Homologs of yeast Sterile 7, Sterile 11, Sterile 20 kinases	STE7 family			Signal Transduction	Signaling by Receptor Tyrosine Kinases	Signaling by NTRKs	Signaling by NTRK1 (TRKA)	Signalling to ERK5
PD003215	CABOZANTINIB	Proto-oncogene tyrosine-protein kinase Src	SRC	single protein	-	1	6.75	-	0	Enzyme	Kinase	Protein Kinase	TK protein kinase group	Tyrosine protein kinase Src family		Receptors	Catalytic receptors	Receptor kinases	TK: Tyrosine kinase	Non-receptor tyrosine kinases (nRTKs)	Src family	Disease	Infectious disease	Parasitic Infection Pathways	Leishmania infection	Leishmania parasite growth and survival	Anti-inflammatory response favouring Leishmania parasite infection	FCGR3A-mediated IL10 synthesis
PD003215	CABOZANTINIB	Kinesin-1 heavy chain/ Tyrosine-protein kinase receptor RET	KIF5B,RET	chimeric protein	-	0	-	6.89	0	Enzyme	Kinase	Protein Kinase	TK protein kinase group	Tyrosine protein kinase Ret family
PD003215	CABOZANTINIB	RET proto-oncogene	RET	single protein	inhibitor	1	-	-	0
PD003223	ALECTINIB	Dual specificity protein kinase CLK2	CLK2	single protein	-	1	5.63	-	0	Enzyme	Kinase	Protein Kinase	CMGC protein kinase group	CMGC protein kinase CLK family		Enzymes	Kinases (EC 2.7.x.x)	CMGC: Containing CDK, MAPK, GSK3, CLK families	CLK family
PD003223	ALECTINIB	Ephrin type-A receptor 1	EPHA1	single protein	-	1	6.71	-	0	Enzyme	Kinase	Protein Kinase	TK protein kinase group	Tyrosine protein kinase Eph family		Receptors	Catalytic receptors	Receptor kinases	TK: Tyrosine kinase	Receptor tyrosine kinases (RTKs)	Type XIII RTKs: Ephrin receptor family	Developmental Biology	Nervous system development	Axon guidance	EPH-Ephrin signaling	EPHA-mediated growth cone collapse
PD003223	ALECTINIB	Proto-oncogene tyrosine-protein kinase receptor Ret	RET	single protein	-	1	8.02	-	0	Enzyme	Kinase	Protein Kinase	TK protein kinase group	Tyrosine protein kinase Ret family		Receptors	Catalytic receptors	Receptor kinases	TK: Tyrosine kinase	Receptor tyrosine kinases (RTKs)	Type XIV RTKs: RET	Gene expression (Transcription)	RNA Polymerase II Transcription	Generic Transcription Pathway	Transcriptional Regulation by NPAS4	NPAS4 regulates expression of target genes
PD003223	ALECTINIB	Vascular endothelial growth factor receptor 2	KDR	single protein	-	1	5.85	-	0	Enzyme	Kinase	Protein Kinase	TK protein kinase group	Tyrosine protein kinase VEGFR family		Receptors	Catalytic receptors	Receptor kinases	TK: Tyrosine kinase	Receptor tyrosine kinases (RTKs)	Type IV RTKs: VEGF (vascular endothelial growth factor) receptor family	Signal Transduction	Signaling by Receptor Tyrosine Kinases	Signaling by VEGF	VEGFA-VEGFR2 Pathway	VEGFR2 mediated cell proliferation
PD003223	ALECTINIB	ALK tyrosine kinase receptor	ALK	single protein	inhibitor	1	8.72	8.82	1	Enzyme	Kinase	Protein Kinase	TKL protein kinase group	TKL protein kinase STKR family	TKL protein kinase STKR Type 1 subfamily	Receptors	Catalytic receptors	Receptor kinases	TK: Tyrosine kinase	Receptor tyrosine kinases (RTKs)	Type XIX RTKs: Leukocyte tyrosine kinase (LTK) receptor family	Disease	Diseases of signal transduction by growth factor receptors and second messengers	Signaling by ALK in cancer	Drug resistance of ALK mutants	alectinib-resistant ALK mutants
PD003223	ALECTINIB	Peroxisomal acyl-coenzyme A oxidase 3	ACOX3	single protein	-	1	5.58	-	0	Enzyme	Oxidoreductase											Metabolism	Metabolism of lipids	Fatty acid metabolism	Peroxisomal lipid metabolism	Beta-oxidation of pristanoyl-CoA
PD003223	ALECTINIB	Dual specificity protein kinase CLK1	CLK1	single protein	-	1	4.53	-	0	Enzyme	Kinase	Protein Kinase	CMGC protein kinase group	CMGC protein kinase CLK family		Enzymes	Kinases (EC 2.7.x.x)	CMGC: Containing CDK, MAPK, GSK3, CLK families	CLK family
PD003223	ALECTINIB	Dual specificity protein kinase CLK3	CLK3	single protein	-	1	5.86	-	0	Enzyme	Kinase	Protein Kinase	CMGC protein kinase group	CMGC protein kinase CLK family		Enzymes	Kinases (EC 2.7.x.x)	CMGC: Containing CDK, MAPK, GSK3, CLK families	CLK family
PD003223	ALECTINIB	Tyrosine-protein kinase Fer	FER	single protein	-	1	5.42	-	0	Enzyme	Kinase	Protein Kinase	TK protein kinase group	Tyrosine protein kinase Fer family		Receptors	Catalytic receptors	Receptor kinases	TK: Tyrosine kinase	Non-receptor tyrosine kinases (nRTKs)	Fer family	Signal Transduction	Signaling by Receptor Tyrosine Kinases	Signaling by SCF-KIT
PD003223	ALECTINIB	Peroxisomal acyl-coenzyme A oxidase 1	ACOX1	single protein	-	1	6.57	-	0	Enzyme	Oxidoreductase											Metabolism	Metabolism of lipids	Fatty acid metabolism	alpha-linolenic (omega3) and linoleic (omega6) acid metabolism	alpha-linolenic acid (ALA) metabolism
PD003223	ALECTINIB	Proto-oncogene tyrosine-protein kinase ROS	ROS1	single protein	-	1	5.66	-	0	Enzyme	Kinase	Protein Kinase	TK protein kinase group	Tyrosine protein kinase Sev family		Receptors	Catalytic receptors	Receptor kinases	TK: Tyrosine kinase	Receptor tyrosine kinases (RTKs)	Type XVII RTKs: ROS receptors
PD003223	ALECTINIB	Cyclin-G-associated kinase	GAK	single protein	-	1	6.59	-	0	Enzyme	Kinase	Protein Kinase	Other protein kinase group	Other protein kinase NAK family		Receptors	Catalytic receptors	Receptor kinases	Other protein kinases	Numb-associated kinase (NAK) family		Vesicle-mediated transport	Membrane Trafficking	trans-Golgi Network Vesicle Budding	Golgi Associated Vesicle Biogenesis
PD003223	ALECTINIB	Casein kinase I isoform gamma-2	CSNK1G2	single protein	-	1	6.29	-	0	Enzyme	Kinase	Protein Kinase	CK1 protein kinase group	CK1 protein kinase CK1 family		Enzymes	Kinases (EC 2.7.x.x)	CK1: Casein kinase 1	Casein kinase 1 (CK1) family			Metabolism	Metabolism of lipids	Sphingolipid metabolism	Sphingolipid de novo biosynthesis
PD003223	ALECTINIB	SRSF protein kinase 1	SRPK1	single protein	-	1	6.71	-	0	Enzyme	Kinase	Protein Kinase	CMGC protein kinase group	CMGC protein kinase SRPK family		Enzymes	Kinases (EC 2.7.x.x)	CMGC: Containing CDK, MAPK, GSK3, CLK families	SRPK family			Disease	Infectious disease	Viral Infection Pathways	SARS-CoV Infections	SARS-CoV-2 Infection	Late SARS-CoV-2 Infection Events	Translation of Structural Proteins	Maturation of nucleoprotein
PD003223	ALECTINIB	Hepatocyte growth factor receptor	MET	single protein	inhibitor	1	5.3	-	0	Enzyme	Kinase	Protein Kinase	TK protein kinase group	Tyrosine protein kinase Met family		Receptors	Catalytic receptors	Receptor kinases	TK: Tyrosine kinase	Receptor tyrosine kinases (RTKs)	Type X RTKs: HGF (hepatocyte growth factor) receptor family	Developmental Biology	Nervous system development	Axon guidance	Semaphorin interactions	Sema4D in semaphorin signaling	Sema4D mediated inhibition of cell attachment and migration
PD003223	ALECTINIB	Phosphorylase b kinase gamma catalytic chain, liver/testis isoform	PHKG2	single protein	-	1	5.77	-	0	Enzyme	Kinase	Protein Kinase	CAMK protein kinase group	CAMK protein kinase PHk family		Enzymes	Kinases (EC 2.7.x.x)	CAMK: Calcium/calmodulin-dependent protein kinases	Phosphorylase kinase (PHK) family			Metabolism	Metabolism of carbohydrates	Glycogen metabolism	Glycogen breakdown (glycogenolysis)
PD003223	ALECTINIB	Calcium/calmodulin-dependent protein kinase kinase 2	CAMKK2	single protein	-	1	4.45	-	0	Enzyme	Kinase	Protein Kinase	Other protein kinase group	Other protein kinase CAMKK family	Other protein kinase Meta subfamily	Receptors	Catalytic receptors	Receptor kinases	Other protein kinases	CAMKK family	Meta subfamily	Neuronal System	Transmission across Chemical Synapses	Neurotransmitter receptors and postsynaptic signal transmission	Activation of NMDA receptors and postsynaptic events	Post NMDA receptor activation events	Activation of AMPK downstream of NMDARs
PD003223	ALECTINIB	SRSF protein kinase 2	SRPK2	single protein	-	1	7.55	-	0	Enzyme	Kinase	Protein Kinase	CMGC protein kinase group	CMGC protein kinase SRPK family		Enzymes	Kinases (EC 2.7.x.x)	CMGC: Containing CDK, MAPK, GSK3, CLK families	SRPK family			Disease	Infectious disease	Viral Infection Pathways	SARS-CoV Infections	SARS-CoV-2 Infection	Late SARS-CoV-2 Infection Events	Translation of Structural Proteins	Maturation of nucleoprotein
PD003223	ALECTINIB	Broad substrate specificity ATP-binding cassette transporter ABCG2	ABCG2	single protein	-	0	-	5.82	0	Transporter	Primary active transporter	ATP-binding cassette	ABCG subfamily			Transporters	ATP-binding cassette transporter family	ABCG subfamily				Drug ADME	Abacavir ADME	Abacavir transmembrane transport
PD003223	ALECTINIB	EML4-ALK	ALK,EML4	chimeric protein	-	0	-	7.7	1	Enzyme	Kinase	Protein Kinase	TKL protein kinase group	TKL protein kinase STKR family	TKL protein kinase STKR Type 1 subfamily
PD003249	SELUMETINIB	Dual specificity mitogen-activated protein kinase kinase; MEK1/2	MAP2K1,MAP2K2	protein family	inhibitor	1	7.85	-	0	Enzyme	Kinase	Protein Kinase	STE protein kinase group	STE protein kinase STE7 family
PD003249	SELUMETINIB	Casein kinase II subunit alpha'	CSNK2A2	single protein	-	1	5.55	-	0	Enzyme	Kinase	Protein Kinase	Other protein kinase group	Other protein kinase CK2 family		Receptors	Catalytic receptors	Receptor kinases	Other protein kinases	Casein kinase 2 (CK2) family		Gene expression (Transcription)	RNA Polymerase II Transcription	Generic Transcription Pathway	Transcriptional Regulation by TP53	Regulation of TP53 Activity	Regulation of TP53 Activity through Phosphorylation
PD003249	SELUMETINIB	Uncharacterized protein FLJ45252	-	single protein	-	1	6.09	-	0	Unclassified protein
PD003249	SELUMETINIB	Dual specificity mitogen-activated protein kinase kinase 1	MAP2K1	single protein	inhibitor;allosteric modulator	1	7.88	7.85	1	Enzyme	Kinase	Protein Kinase	STE protein kinase group	STE protein kinase STE7 family		Enzymes	Kinases (EC 2.7.x.x)	STE: Homologs of yeast Sterile 7, Sterile 11, Sterile 20 kinases	STE7 family			Signal Transduction	Signaling by Receptor Tyrosine Kinases	Signaling by NTRKs	Signaling by NTRK1 (TRKA)	Signalling to ERKs	Prolonged ERK activation events	Frs2-mediated activation
PD003249	SELUMETINIB	Epidermal growth factor receptor	EGFR	single protein	-	1	5.27	-	0	Enzyme	Kinase	Protein Kinase	TK protein kinase group	Tyrosine protein kinase EGFR family		Receptors	Catalytic receptors	Receptor kinases	TK: Tyrosine kinase	Receptor tyrosine kinases (RTKs)	Type I RTKs: ErbB (epidermal growth factor) receptor family	Signal Transduction	Signaling by GPCR	GPCR downstream signalling	G alpha (q) signalling events	Gastrin-CREB signalling pathway via PKC and MAPK	EGFR Transactivation by Gastrin
PD003249	SELUMETINIB	Dual specificity mitogen-activated protein kinase kinase 2	MAP2K2	single protein	inhibitor	1	6.28	-	0	Enzyme	Kinase	Protein Kinase	STE protein kinase group	STE protein kinase STE7 family		Enzymes	Kinases (EC 2.7.x.x)	STE: Homologs of yeast Sterile 7, Sterile 11, Sterile 20 kinases	STE7 family			Signal Transduction	Signaling by Receptor Tyrosine Kinases	Signaling by NTRKs	Signaling by NTRK1 (TRKA)	Signalling to ERKs	Prolonged ERK activation events	Frs2-mediated activation
PD003249	SELUMETINIB	BMP-2-inducible protein kinase	BMP2K	single protein	-	1	5.79	-	0	Enzyme	Kinase	Protein Kinase	Other protein kinase group	Other protein kinase NAK family		Receptors	Catalytic receptors	Receptor kinases	Other protein kinases	Numb-associated kinase (NAK) family
PD003249	SELUMETINIB	AP2-associated protein kinase 1	AAK1	single protein	-	1	5.89	-	0	Enzyme	Kinase	Protein Kinase	Other protein kinase group	Other protein kinase NAK family		Receptors	Catalytic receptors	Receptor kinases	Other protein kinases	NAK family		Vesicle-mediated transport	Membrane Trafficking	Clathrin-mediated endocytosis	Cargo recognition for clathrin-mediated endocytosis
PD003249	SELUMETINIB	Structural maintenance of chromosomes protein 2	SMC2	single protein	-	1	6.68	-	0	Unclassified protein												Cell Cycle	Cell Cycle, Mitotic	M Phase	Mitotic Prometaphase	Condensation of Prometaphase Chromosomes
PD003249	SELUMETINIB	Structural maintenance of chromosomes protein 1A	SMC1A	single protein	-	1	6.44	-	0	Unclassified protein												Cell Cycle	Cell Cycle, Mitotic	M Phase	Mitotic Metaphase and Anaphase	Mitotic Anaphase	Separation of Sister Chromatids
PD003250	TRAMETINIB	Dual specificity mitogen-activated protein kinase kinase 1	MAP2K1	single protein	inhibitor;antagonist	1	9.09	-	1	Enzyme	Kinase	Protein Kinase	STE protein kinase group	STE protein kinase STE7 family		Enzymes	Kinases (EC 2.7.x.x)	STE: Homologs of yeast Sterile 7, Sterile 11, Sterile 20 kinases	STE7 family			Signal Transduction	Signaling by Receptor Tyrosine Kinases	Signaling by NTRKs	Signaling by NTRK1 (TRKA)	Signalling to ERKs	Prolonged ERK activation events	Frs2-mediated activation
PD003250	TRAMETINIB	Dual specificity mitogen-activated protein kinase kinase 2	MAP2K2	single protein	inhibitor;antagonist	1	8.74	-	1	Enzyme	Kinase	Protein Kinase	STE protein kinase group	STE protein kinase STE7 family		Enzymes	Kinases (EC 2.7.x.x)	STE: Homologs of yeast Sterile 7, Sterile 11, Sterile 20 kinases	STE7 family			Signal Transduction	Signaling by Receptor Tyrosine Kinases	Signaling by NTRKs	Signaling by NTRK1 (TRKA)	Signalling to ERKs	Prolonged ERK activation events	Frs2-mediated activation
PD003250	TRAMETINIB	Dual specificity mitogen-activated protein kinase kinase; MEK1/2	MAP2K1,MAP2K2	protein family	inhibitor	1	8.7	-	1	Enzyme	Kinase	Protein Kinase	STE protein kinase group	STE protein kinase STE7 family
PD003250	TRAMETINIB	ATP-dependent translocase ABCB1	ABCB1	single protein	-	0	-	6.61	0	Transporter	Primary active transporter	ATP-binding cassette	ABCB subfamily			Transporters	ATP-binding cassette transporter family	ABCB subfamily				Drug ADME	Abacavir ADME	Abacavir transmembrane transport
PD003250	TRAMETINIB	Serine/threonine-protein kinase B-raf	BRAF	single protein	inhibitor	1	-	-	0	Enzyme	Kinase	Protein Kinase	TKL protein kinase group	TKL protein kinase RAF family		Receptors	Catalytic receptors	Receptor kinases	TKL: Tyrosine kinase-like	RAF family		Signal Transduction	Signaling by Receptor Tyrosine Kinases	Signaling by NTRKs	Signaling by NTRK1 (TRKA)	Signalling to ERKs	Prolonged ERK activation events	ARMS-mediated activation
PD003263	PALBOCICLIB	Dual specificity protein kinase CLK4	CLK4	single protein	-	1	7.7	-	0	Enzyme	Kinase	Protein Kinase	CMGC protein kinase group	CMGC protein kinase CLK family		Enzymes	Kinases (EC 2.7.x.x)	CMGC: Containing CDK, MAPK, GSK3, CLK families	CLK family
PD003263	PALBOCICLIB	CDK6/cyclin D2	CCND2,CDK6	protein complex	-	1	7.8	7.94	0	Enzyme	Kinase	Protein Kinase	CMGC protein kinase group
PD003263	PALBOCICLIB	Cyclin-dependent kinase 6	CDK6	single protein	inhibitor	1	7.8	-	1	Enzyme	Kinase	Protein Kinase	CMGC protein kinase group			Enzymes	Kinases (EC 2.7.x.x)	CMGC: Containing CDK, MAPK, GSK3, CLK families	Cyclin-dependent kinase (CDK) family	CDK4 subfamily		Cell Cycle	Cell Cycle, Mitotic	Mitotic G1 phase and G1/S transition	G1 Phase	Cyclin D associated events in G1	Drug-mediated inhibition of CDK4/CDK6 activity
PD003263	PALBOCICLIB	CDK6/cyclin D3	CCND3,CDK6	protein complex	-	1	7.64	8.3	0	Enzyme	Kinase	Protein Kinase	CMGC protein kinase group
PD003263	PALBOCICLIB	Ribosomal protein S6 kinase alpha-3	RPS6KA3	single protein	-	1	6.1	-	0	Enzyme	Kinase	Protein Kinase	AGC protein kinase group	AGC protein kinase RSK family	AGC protein kinase RSK subfamily	Enzymes	Kinases (EC 2.7.x.x)	AGC: Containing PKA, PKG, PKC families	RSK family	RSK subfamily		Immune System	Innate Immune System	Toll-like Receptor Cascades	Toll Like Receptor 5 (TLR5) Cascade	MyD88 cascade initiated on plasma membrane	MAP kinase activation	MAPK targets/ Nuclear events mediated by MAP kinases	CREB phosphorylation
PD003263	PALBOCICLIB	Mitogen-activated protein kinase kinase kinase kinase 4	MAP4K4	single protein	-	1	5.9	-	0	Enzyme	Kinase	Protein Kinase	STE protein kinase group	STE protein kinase STE20 family	STE protein kinase MSN subfamily	Enzymes	Kinases (EC 2.7.x.x)	STE: Homologs of yeast Sterile 7, Sterile 11, Sterile 20 kinases	STE20 family	MSN subfamily		Cellular responses to stimuli	Cellular responses to stress	Cellular Senescence	Oxidative Stress Induced Senescence
PD003263	PALBOCICLIB	Cyclin-dependent kinase 4/cyclin D1	CCND1,CDK4	protein complex	-	1	8.0	7.92	0	Enzyme	Kinase	Protein Kinase	CMGC protein kinase group
PD003263	PALBOCICLIB	CDK6/cyclin D1	CCND1,CDK6	protein complex	inhibitor	1	7.86	-	0	Enzyme	Kinase	Protein Kinase	CMGC protein kinase group
PD003263	PALBOCICLIB	BMP-2-inducible protein kinase	BMP2K	single protein	-	1	4.58	-	0	Enzyme	Kinase	Protein Kinase	Other protein kinase group	Other protein kinase NAK family		Receptors	Catalytic receptors	Receptor kinases	Other protein kinases	Numb-associated kinase (NAK) family
PD003263	PALBOCICLIB	Cyclin-dependent kinase 4	CDK4	single protein	inhibitor	1	7.96	7.96	1	Enzyme	Kinase	Protein Kinase	CMGC protein kinase group			Enzymes	Kinases (EC 2.7.x.x)	CMGC: Containing CDK, MAPK, GSK3, CLK families	Cyclin-dependent kinase (CDK) family	CDK4 subfamily		Cell Cycle	Cell Cycle, Mitotic	Mitotic G1 phase and G1/S transition	G1 Phase	Cyclin D associated events in G1	Drug-mediated inhibition of CDK4/CDK6 activity
PD003263	PALBOCICLIB	Dual specificity protein kinase CLK2	CLK2	single protein	-	1	6.5	-	0	Enzyme	Kinase	Protein Kinase	CMGC protein kinase group	CMGC protein kinase CLK family		Enzymes	Kinases (EC 2.7.x.x)	CMGC: Containing CDK, MAPK, GSK3, CLK families	CLK family
PD003263	PALBOCICLIB	Serine/threonine-protein kinase D3	PRKD3	single protein	-	1	5.6	-	0	Enzyme	Kinase	Protein Kinase	CAMK protein kinase group	CAMK protein kinase PKD family		Enzymes	Kinases (EC 2.7.x.x)	CAMK: Calcium/calmodulin-dependent protein kinases	Protein kinase D (PKD) family			Metabolism	Metabolism of lipids	Sphingolipid metabolism	Sphingolipid de novo biosynthesis
PD003263	PALBOCICLIB	Cyclin-dependent kinase 17	CDK17	single protein	-	1	5.9	-	0	Enzyme	Kinase	Protein Kinase	CMGC protein kinase group	CMGC protein kinase CDK family	CMGC protein kinase PCTAIRE	Enzymes	Kinases (EC 2.7.x.x)	CMGC: Containing CDK, MAPK, GSK3, CLK families	Cyclin-dependent kinase (CDK) family	TAIRE subfamily
PD003263	PALBOCICLIB	Serine/threonine-protein kinase TAO3	TAOK3	single protein	-	1	4.8	-	0	Enzyme	Kinase	Protein Kinase	STE protein kinase group	STE protein kinase STE20 family	STE protein kinase TAO subfamily	Enzymes	Kinases (EC 2.7.x.x)	STE: Homologs of yeast Sterile 7, Sterile 11, Sterile 20 kinases	STE20 family	TAO subfamily		Signal Transduction	Signaling by Rho GTPases, Miro GTPases and RHOBTB3	Signaling by Rho GTPases	RHO GTPase cycle	RAC1 GTPase cycle
PD003263	PALBOCICLIB	Leucine-rich repeat serine/threonine-protein kinase 2	LRRK2	single protein	-	1	5.6	-	0	Enzyme	Kinase	Protein Kinase	TKL protein kinase group	TKL protein kinase LRRK family		Receptors	Catalytic receptors	Receptor kinases	TKL: Tyrosine kinase-like	Leucine-rich repeat kinase (LRRK) family		Signal Transduction	Signaling by Non-Receptor Tyrosine Kinases	Signaling by PTK6	PTK6 promotes HIF1A stabilization
PD003263	PALBOCICLIB	Mitogen-activated protein kinase kinase kinase kinase 2	MAP4K2	single protein	-	1	5.6	-	0	Enzyme	Kinase	Protein Kinase	STE protein kinase group	STE protein kinase STE20 family	STE protein kinase KHS subfamily	Enzymes	Kinases (EC 2.7.x.x)	STE: Homologs of yeast Sterile 7, Sterile 11, Sterile 20 kinases	STE20 family	KHS subfamily
PD003263	PALBOCICLIB	CDK2/Cyclin A2	CCNA2,CDK2	protein complex	-	1	6.64	5.06	0	Enzyme	Kinase	Protein Kinase	CMGC protein kinase group	CMGC protein kinase CDK family	CMGC protein kinase CDC2 subfamily
PD003263	PALBOCICLIB	AP2-associated protein kinase 1	AAK1	single protein	-	1	5.38	-	0	Enzyme	Kinase	Protein Kinase	Other protein kinase group	Other protein kinase NAK family		Receptors	Catalytic receptors	Receptor kinases	Other protein kinases	NAK family		Vesicle-mediated transport	Membrane Trafficking	Clathrin-mediated endocytosis	Cargo recognition for clathrin-mediated endocytosis
PD003263	PALBOCICLIB	Macrophage-stimulating protein receptor	MST1R	single protein	-	1	5.5	-	0	Enzyme	Kinase	Protein Kinase	TK protein kinase group	Tyrosine protein kinase Met family		Receptors	Catalytic receptors	Receptor kinases	TK: Tyrosine kinase	Receptor tyrosine kinases (RTKs)	Type X RTKs: HGF (hepatocyte growth factor) receptor family	Signal Transduction	Signaling by Receptor Tyrosine Kinases	Signaling by MST1
PD003263	PALBOCICLIB	Hepatocyte growth factor receptor	MET	single protein	-	1	5.6	-	0	Enzyme	Kinase	Protein Kinase	TK protein kinase group	Tyrosine protein kinase Met family		Receptors	Catalytic receptors	Receptor kinases	TK: Tyrosine kinase	Receptor tyrosine kinases (RTKs)	Type X RTKs: HGF (hepatocyte growth factor) receptor family	Developmental Biology	Nervous system development	Axon guidance	Semaphorin interactions	Sema4D in semaphorin signaling	Sema4D mediated inhibition of cell attachment and migration
PD003263	PALBOCICLIB	Serine/threonine-protein kinase TAO1	TAOK1	single protein	-	1	6.3	-	0	Enzyme	Kinase	Protein Kinase	STE protein kinase group	STE protein kinase STE20 family	STE protein kinase TAO subfamily	Enzymes	Kinases (EC 2.7.x.x)	STE: Homologs of yeast Sterile 7, Sterile 11, Sterile 20 kinases	STE20 family	TAO subfamily		Cell Cycle	Cell Cycle, Mitotic	M Phase	Mitotic Metaphase and Anaphase	Mitotic Anaphase	Separation of Sister Chromatids
PD003263	PALBOCICLIB	Uncharacterized protein FLJ45252	-	single protein	-	1	4.56	-	0	Unclassified protein
PD003263	PALBOCICLIB	Rho-associated protein kinase 2	ROCK2	single protein	-	1	6.9	-	0	Enzyme	Kinase	Protein Kinase	AGC protein kinase group	AGC protein kinase DMPK family	AGC protein kinase ROCK subfamily	Enzymes	Kinases (EC 2.7.x.x)	AGC: Containing PKA, PKG, PKC families	DMPK family	Rho kinase		Developmental Biology	Nervous system development	Axon guidance	Semaphorin interactions	Sema4D in semaphorin signaling	Sema4D induced cell migration and growth-cone collapse
PD003263	PALBOCICLIB	Serine/threonine-protein kinase Chk1	CHEK1	single protein	-	1	5.6	-	0	Enzyme	Kinase	Protein Kinase	CAMK protein kinase group	CAMK protein kinase CAMK1 family	CAMK protein kinase CHK1 subfamily	Enzymes	Kinases (EC 2.7.x.x)	CAMK: Calcium/calmodulin-dependent protein kinases	CAMK-like (CAMKL) family	CHK1 subfamily		DNA Repair	DNA Double-Strand Break Repair	Homology Directed Repair	HDR through Homologous Recombination (HRR) or Single Strand Annealing (SSA)	HDR through Homologous Recombination (HRR)	Homologous DNA Pairing and Strand Exchange	Presynaptic phase of homologous DNA pairing and strand exchange
PD003263	PALBOCICLIB	Death-associated protein kinase 3	DAPK3	single protein	-	1	6.9	-	0	Enzyme	Kinase	Protein Kinase	CAMK protein kinase group	CAMK protein kinase DAPK family		Enzymes	Kinases (EC 2.7.x.x)	CAMK: Calcium/calmodulin-dependent protein kinases	Death-associated kinase (DAPK) family			Programmed Cell Death	Apoptosis	Caspase activation via extrinsic apoptotic signalling pathway	Caspase activation via Dependence Receptors in the absence of ligand
PD003263	PALBOCICLIB	Mitogen-activated protein kinase 9	MAPK9	single protein	-	1	5.47	-	0	Enzyme	Kinase	Protein Kinase	CMGC protein kinase group	CMGC protein kinase MAPK family	CMGC protein kinase JNK subfamily	Enzymes	Kinases (EC 2.7.x.x)	CMGC: Containing CDK, MAPK, GSK3, CLK families	Mitogen-activated protein kinases (MAP kinases)	JNK subfamily		Immune System	Innate Immune System	Toll-like Receptor Cascades	Toll Like Receptor 5 (TLR5) Cascade	MyD88 cascade initiated on plasma membrane	MAP kinase activation	MAPK targets/ Nuclear events mediated by MAP kinases	Activation of the AP-1 family of transcription factors
PD003263	PALBOCICLIB	Serine/threonine-protein kinase Nek2	NEK2	single protein	-	1	5.5	-	0	Enzyme	Kinase	Protein Kinase	Other protein kinase group	Other protein kinase NEK family		Receptors	Catalytic receptors	Receptor kinases	Other protein kinases	NIMA (never in mitosis gene a)- related kinase (NEK) family		Cell Cycle	Cell Cycle, Mitotic	Regulation of mitotic cell cycle	APC/C-mediated degradation of cell cycle proteins	Activation of APC/C and APC/C:Cdc20 mediated degradation of mitotic proteins	APC/C:Cdc20 mediated degradation of mitotic proteins	APC:Cdc20 mediated degradation of cell cycle proteins prior to satisfation of the cell cycle checkpoint	APC-Cdc20 mediated degradation of Nek2A
PD003263	PALBOCICLIB	Cyclin-dependent kinase 9	CDK9	single protein	-	1	6.07	-	0	Enzyme	Kinase	Protein Kinase	CMGC protein kinase group	CMGC protein kinase CDK family	CMGC protein kinase CDK9 subfamily	Enzymes	Kinases (EC 2.7.x.x)	CMGC: Containing CDK, MAPK, GSK3, CLK families	Cyclin-dependent kinase (CDK) family	CDK9 subfamily		Disease	Infectious disease	Viral Infection Pathways	HIV Infection	HIV Life Cycle	Late Phase of HIV Life Cycle	Transcription of the HIV genome	HIV Transcription Elongation	Tat-mediated elongation of the HIV-1 transcript	Formation of HIV-1 elongation complex containing HIV-1 Tat
PD003263	PALBOCICLIB	Dual specificity mitogen-activated protein kinase kinase 4	MAP2K4	single protein	-	1	5.9	-	0	Enzyme	Kinase	Protein Kinase	STE protein kinase group	STE protein kinase STE7 family		Enzymes	Kinases (EC 2.7.x.x)	STE: Homologs of yeast Sterile 7, Sterile 11, Sterile 20 kinases	STE7 family			Immune System	Innate Immune System	Toll-like Receptor Cascades	Toll Like Receptor 5 (TLR5) Cascade	MyD88 cascade initiated on plasma membrane	MAP kinase activation	JNK (c-Jun kinases) phosphorylation and activation mediated by activated human TAK1
PD003263	PALBOCICLIB	CDK4/Cyclin D3	CCND3,CDK4	protein complex	-	1	8.48	-	0	Enzyme	Kinase	Protein Kinase	CMGC protein kinase group
PD003263	PALBOCICLIB	Dual specificity tyrosine-phosphorylation-regulated kinase 1B	DYRK1B	single protein	-	1	7.0	-	0	Enzyme	Kinase	Protein Kinase	CMGC protein kinase group	CMGC protein kinase DYRK family	CMGC protein kinase Dyrk1 subfamily	Enzymes	Kinases (EC 2.7.x.x)	CMGC: Containing CDK, MAPK, GSK3, CLK families	Dual-specificity tyrosine-(Y)-phosphorylation regulated kinase (DYRK) family	Dyrk1 subfamily
PD003263	PALBOCICLIB	Receptor-type tyrosine-protein kinase FLT3	FLT3	single protein	-	1	5.46	-	0	Enzyme	Kinase	Protein Kinase	TK protein kinase group	Tyrosine protein kinase PDGFR family		Receptors	Catalytic receptors	Receptor kinases	TK: Tyrosine kinase	Receptor tyrosine kinases (RTKs)	Type III RTKs: PDGFR, CSFR, Kit, FLT3 receptor family	Signal Transduction	Signaling by Receptor Tyrosine Kinases	Signaling by Insulin receptor	Insulin receptor signalling cascade	IRS-mediated signalling	PI3K Cascade
PD003263	PALBOCICLIB	Cyclin-dependent kinase 5	CDK5	single protein	-	1	6.5	-	0	Enzyme	Kinase	Protein Kinase	CMGC protein kinase group	CMGC protein kinase CDK family	CMGC protein kinase CDK5 subfamily	Enzymes	Kinases (EC 2.7.x.x)	CMGC: Containing CDK, MAPK, GSK3, CLK families	Cyclin-dependent kinase (CDK) family	CDK5 subfamily		Gene expression (Transcription)	RNA Polymerase II Transcription	Generic Transcription Pathway	Transcriptional Regulation by TP53	Regulation of TP53 Activity	Regulation of TP53 Activity through Phosphorylation
PD003263	PALBOCICLIB	Tyrosine-protein kinase JAK3	JAK3	single protein	-	1	7.2	-	0	Enzyme	Kinase	Protein Kinase	TK protein kinase group	Tyrosine protein kinase JakA family		Receptors	Catalytic receptors	Receptor kinases	TK: Tyrosine kinase	Non-receptor tyrosine kinases (nRTKs)	Janus kinase (JakA) family	Disease	Infectious disease	Viral Infection Pathways	SARS-CoV Infections	Potential therapeutics for SARS
PD003263	PALBOCICLIB	Serine/threonine-protein kinase 16	STK16	single protein	-	1	5.0	-	0	Enzyme	Kinase	Protein Kinase	Other protein kinase group	Other protein kinase NAK family		Receptors	Catalytic receptors	Receptor kinases	Other protein kinases	NAK family
PD003263	PALBOCICLIB	Serine/threonine-protein kinase TAO2	TAOK2	single protein	-	1	4.55	-	0	Enzyme	Kinase	Protein Kinase	STE protein kinase group	STE protein kinase STE20 family	STE protein kinase TAO subfamily	Enzymes	Kinases (EC 2.7.x.x)	STE: Homologs of yeast Sterile 7, Sterile 11, Sterile 20 kinases	STE20 family	TAO subfamily
PD003263	PALBOCICLIB	Cyclin-dependent kinase 4/cyclin D	CCND1,CCND2,CCND3,CDK4	protein complex	-	1	7.96	-	0	Enzyme	Kinase	Protein Kinase	CMGC protein kinase group
PD003263	PALBOCICLIB	Phosphatidylinositol 5-phosphate 4-kinase type-2 alpha	PIP4K2A	single protein	-	1	6.68	-	0	Enzyme	Transferase					Enzymes	Kinases (EC 2.7.x.x)	Lipid modifying kinases	Type II PIP kinases (1-phosphatidylinositol-5-phosphate 4-kinase family)			Gene expression (Transcription)	RNA Polymerase II Transcription	Generic Transcription Pathway	Transcriptional Regulation by TP53	Regulation of TP53 Activity	Regulation of TP53 Activity through Acetylation	PI5P Regulates TP53 Acetylation
PD003263	PALBOCICLIB	CDK9/cyclin T1	CCNT1,CDK9	protein complex	-	1	6.08	5.96	0	Enzyme	Kinase	Protein Kinase	CMGC protein kinase group	CMGC protein kinase CDK family	CMGC protein kinase CDK9 subfamily
PD003263	PALBOCICLIB	Proto-oncogene tyrosine-protein kinase receptor Ret	RET	single protein	-	1	5.6	-	0	Enzyme	Kinase	Protein Kinase	TK protein kinase group	Tyrosine protein kinase Ret family		Receptors	Catalytic receptors	Receptor kinases	TK: Tyrosine kinase	Receptor tyrosine kinases (RTKs)	Type XIV RTKs: RET	Gene expression (Transcription)	RNA Polymerase II Transcription	Generic Transcription Pathway	Transcriptional Regulation by NPAS4	NPAS4 regulates expression of target genes
PD003263	PALBOCICLIB	cAMP-dependent protein kinase catalytic subunit PRKX	PRKX	single protein	-	1	5.6	-	0	Enzyme	Kinase	Protein Kinase	AGC protein kinase group	AGC protein kinase PKA family		Enzymes	Kinases (EC 2.7.x.x)	AGC: Containing PKA, PKG, PKC families	Protein kinase A (PKA) family			Disease	Infectious disease	Parasitic Infection Pathways	Leishmania infection	Leishmania parasite growth and survival	Anti-inflammatory response favouring Leishmania parasite infection	ADORA2B mediated anti-inflammatory cytokines production
PD003263	PALBOCICLIB	Mitogen-activated protein kinase kinase kinase kinase 5	MAP4K5	single protein	-	1	5.8	-	0	Enzyme	Kinase	Protein Kinase	STE protein kinase group	STE protein kinase STE20 family	STE protein kinase KHS subfamily	Enzymes	Kinases (EC 2.7.x.x)	STE: Homologs of yeast Sterile 7, Sterile 11, Sterile 20 kinases	STE20 family	KHS subfamily
PD003263	PALBOCICLIB	Phosphatidylinositol 5-phosphate 4-kinase type-2 gamma	PIP4K2C	single protein	-	1	5.76	-	0	Enzyme	Transferase					Enzymes	Kinases (EC 2.7.x.x)	Lipid modifying kinases	Type II PIP kinases (1-phosphatidylinositol-5-phosphate 4-kinase family)			Gene expression (Transcription)	RNA Polymerase II Transcription	Generic Transcription Pathway	Transcriptional Regulation by TP53	Regulation of TP53 Activity	Regulation of TP53 Activity through Acetylation	PI5P Regulates TP53 Acetylation
PD003263	PALBOCICLIB	Serine/threonine-protein kinase D2	PRKD2	single protein	-	1	5.25	-	0	Enzyme	Kinase	Protein Kinase	CAMK protein kinase group	CAMK protein kinase PKD family		Enzymes	Kinases (EC 2.7.x.x)	CAMK: Calcium/calmodulin-dependent protein kinases	Protein kinase D (PKD) family			Metabolism	Metabolism of lipids	Sphingolipid metabolism	Sphingolipid de novo biosynthesis
PD003263	PALBOCICLIB	Mitogen-activated protein kinase 8	MAPK8	single protein	-	1	5.8	-	0	Enzyme	Kinase	Protein Kinase	CMGC protein kinase group	CMGC protein kinase MAPK family	CMGC protein kinase JNK subfamily	Enzymes	Kinases (EC 2.7.x.x)	CMGC: Containing CDK, MAPK, GSK3, CLK families	Mitogen-activated protein kinases (MAP kinases)	JNK subfamily		Immune System	Innate Immune System	Toll-like Receptor Cascades	Toll Like Receptor 5 (TLR5) Cascade	MyD88 cascade initiated on plasma membrane	MAP kinase activation	MAPK targets/ Nuclear events mediated by MAP kinases	Activation of the AP-1 family of transcription factors
PD003263	PALBOCICLIB	Cyclin-dependent kinase 2	CDK2	single protein	-	1	8.0	-	0	Enzyme	Kinase	Protein Kinase	CMGC protein kinase group	CMGC protein kinase CDK family	CMGC protein kinase CDC2 subfamily	Enzymes	Kinases (EC 2.7.x.x)	CMGC: Containing CDK, MAPK, GSK3, CLK families	Cyclin-dependent kinase (CDK) family	CDK1 subfamily		Gene expression (Transcription)	RNA Polymerase II Transcription	Generic Transcription Pathway	Transcriptional Regulation by TP53	Regulation of TP53 Activity	Regulation of TP53 Expression and Degradation	Regulation of TP53 Degradation
PD003263	PALBOCICLIB	Dual specificity protein kinase CLK1	CLK1	single protein	-	1	6.56	-	0	Enzyme	Kinase	Protein Kinase	CMGC protein kinase group	CMGC protein kinase CLK family		Enzymes	Kinases (EC 2.7.x.x)	CMGC: Containing CDK, MAPK, GSK3, CLK families	CLK family
PD003263	PALBOCICLIB	Casein kinase II subunit alpha'	CSNK2A2	single protein	-	1	6.31	-	0	Enzyme	Kinase	Protein Kinase	Other protein kinase group	Other protein kinase CK2 family		Receptors	Catalytic receptors	Receptor kinases	Other protein kinases	Casein kinase 2 (CK2) family		Gene expression (Transcription)	RNA Polymerase II Transcription	Generic Transcription Pathway	Transcriptional Regulation by TP53	Regulation of TP53 Activity	Regulation of TP53 Activity through Phosphorylation
PD003263	PALBOCICLIB	ALK tyrosine kinase receptor	ALK	single protein	-	1	5.8	-	0	Enzyme	Kinase	Protein Kinase	TKL protein kinase group	TKL protein kinase STKR family	TKL protein kinase STKR Type 1 subfamily	Receptors	Catalytic receptors	Receptor kinases	TK: Tyrosine kinase	Receptor tyrosine kinases (RTKs)	Type XIX RTKs: Leukocyte tyrosine kinase (LTK) receptor family	Disease	Diseases of signal transduction by growth factor receptors and second messengers	Signaling by ALK in cancer	Drug resistance of ALK mutants	alectinib-resistant ALK mutants
PD003263	PALBOCICLIB	5'-AMP-activated protein kinase catalytic subunit alpha-1	PRKAA1	single protein	-	1	6.0	-	0	Enzyme	Kinase	Protein Kinase	CAMK protein kinase group	CAMK protein kinase CAMK1 family	CAMK protein kinase AMPK subfamily	Enzymes	Kinases (EC 2.7.x.x)	CAMK: Calcium/calmodulin-dependent protein kinases	CAMK-like (CAMKL) family	AMPK subfamily		Gene expression (Transcription)	RNA Polymerase II Transcription	Generic Transcription Pathway	Transcriptional Regulation by TP53	Regulation of TP53 Activity	Regulation of TP53 Activity through Phosphorylation
PD003263	PALBOCICLIB	Dual specificity tyrosine-phosphorylation-regulated kinase 1A	DYRK1A	single protein	-	1	6.1	-	0	Enzyme	Kinase	Protein Kinase	CMGC protein kinase group	CMGC protein kinase DYRK family	CMGC protein kinase Dyrk1 subfamily	Enzymes	Kinases (EC 2.7.x.x)	CMGC: Containing CDK, MAPK, GSK3, CLK families	Dual-specificity tyrosine-(Y)-phosphorylation regulated kinase (DYRK) family	Dyrk1 subfamily		Cell Cycle	Cell Cycle, Mitotic	Mitotic G1 phase and G1/S transition	G0 and Early G1
PD003263	PALBOCICLIB	Serine/threonine-protein kinase PAK 4	PAK4	single protein	-	1	5.4	-	0	Enzyme	Kinase	Protein Kinase	STE protein kinase group	STE protein kinase STE20 family	STE protein kinase PAKB subfamily	Enzymes	Kinases (EC 2.7.x.x)	STE: Homologs of yeast Sterile 7, Sterile 11, Sterile 20 kinases	STE20 family	PAKB subfamily		Developmental Biology	Nervous system development	Axon guidance	Signaling by ROBO receptors	Activation of RAC1
PD003263	PALBOCICLIB	Cyclin-dependent kinase 16	CDK16	single protein	-	1	5.56	-	0	Enzyme	Kinase	Protein Kinase	CMGC protein kinase group	CMGC protein kinase CDK family	CMGC protein kinase TAIRE subfamily	Enzymes	Kinases (EC 2.7.x.x)	CMGC: Containing CDK, MAPK, GSK3, CLK families	Cyclin-dependent kinase (CDK) family	TAIRE subfamily
PD003263	PALBOCICLIB	Cyclin-dependent kinase 1/cyclin B1	CCNB1,CDK1	protein complex	-	0	-	5.01	0	Enzyme	Kinase	Protein Kinase	CMGC protein kinase group	CMGC protein kinase CDK family	CMGC protein kinase CDC2 subfamily
PD003263	PALBOCICLIB	Cyclin-dependent kinase 2/cyclin E1	CCNE1,CDK2	protein complex	-	0	-	5.04	0	Enzyme	Kinase	Protein Kinase	CMGC protein kinase group	CMGC protein kinase CDK family	CMGC protein kinase CDC2 subfamily
PD003263	PALBOCICLIB	CDK9/Cyclin K	CCNK,CDK9	protein complex	-	0	-	5.92	0	Enzyme	Kinase	Protein Kinase	CMGC protein kinase group	CMGC protein kinase CDK family	CMGC protein kinase CDK9 subfamily
PD003263	PALBOCICLIB	Dual specificity protein kinase TTK	TTK	single protein	inhibitor	1	-	-	0	Enzyme	Kinase	Protein Kinase	Other protein kinase group	Other protein kinase TTK family		Receptors	Catalytic receptors	Receptor kinases	Other protein kinases	TTK family
PD003298	NERATINIB	Mitogen-activated protein kinase kinase kinase 12	MAP3K12	single protein	-	1	6.43	-	0	Enzyme	Kinase	Protein Kinase	STE protein kinase group			Receptors	Catalytic receptors	Receptor kinases	TKL: Tyrosine kinase-like	Mixed Lineage Kinase (MLK) family	LZK subfamily
PD003298	NERATINIB	Receptor-type tyrosine-protein kinase FLT3	FLT3	single protein	-	1	5.31	-	0	Enzyme	Kinase	Protein Kinase	TK protein kinase group	Tyrosine protein kinase PDGFR family		Receptors	Catalytic receptors	Receptor kinases	TK: Tyrosine kinase	Receptor tyrosine kinases (RTKs)	Type III RTKs: PDGFR, CSFR, Kit, FLT3 receptor family	Signal Transduction	Signaling by Receptor Tyrosine Kinases	Signaling by Insulin receptor	Insulin receptor signalling cascade	IRS-mediated signalling	PI3K Cascade
PD003298	NERATINIB	Serine/threonine-protein kinase TAO3	TAOK3	single protein	-	1	5.38	-	0	Enzyme	Kinase	Protein Kinase	STE protein kinase group	STE protein kinase STE20 family	STE protein kinase TAO subfamily	Enzymes	Kinases (EC 2.7.x.x)	STE: Homologs of yeast Sterile 7, Sterile 11, Sterile 20 kinases	STE20 family	TAO subfamily		Signal Transduction	Signaling by Rho GTPases, Miro GTPases and RHOBTB3	Signaling by Rho GTPases	RHO GTPase cycle	RAC1 GTPase cycle
PD003298	NERATINIB	Homeodomain-interacting protein kinase 4	HIPK4	single protein	-	1	5.82	-	0	Enzyme	Kinase	Protein Kinase	CMGC protein kinase group	CMGC protein kinase DYRK family	CMGC protein kinase HIPK subfamily	Enzymes	Kinases (EC 2.7.x.x)	CMGC: Containing CDK, MAPK, GSK3, CLK families	Dual-specificity tyrosine-(Y)-phosphorylation regulated kinase (DYRK) family	HIPK subfamily
PD003298	NERATINIB	Receptor tyrosine-protein kinase erbB-2	ERBB2	single protein	inhibitor	1	7.72	8.01	0	Enzyme	Kinase	Protein Kinase	TK protein kinase group	Tyrosine protein kinase EGFR family		Receptors	Catalytic receptors	Receptor kinases	TK: Tyrosine kinase	Receptor tyrosine kinases (RTKs)	Type I RTKs: ErbB (epidermal growth factor) receptor family	Developmental Biology	Nervous system development	Axon guidance	Semaphorin interactions	Sema4D in semaphorin signaling	Sema4D induced cell migration and growth-cone collapse
PD003298	NERATINIB	Epidermal growth factor receptor	EGFR	single protein	inhibitor	1	7.04	8.56	0	Enzyme	Kinase	Protein Kinase	TK protein kinase group	Tyrosine protein kinase EGFR family		Receptors	Catalytic receptors	Receptor kinases	TK: Tyrosine kinase	Receptor tyrosine kinases (RTKs)	Type I RTKs: ErbB (epidermal growth factor) receptor family	Signal Transduction	Signaling by GPCR	GPCR downstream signalling	G alpha (q) signalling events	Gastrin-CREB signalling pathway via PKC and MAPK	EGFR Transactivation by Gastrin
PD003298	NERATINIB	Serine/threonine-protein kinase PAK 2	PAK2	single protein	-	1	7.1	-	0	Enzyme	Kinase	Protein Kinase	STE protein kinase group	STE protein kinase STE20 family	STE protein kinase PAKA subfamily	Enzymes	Kinases (EC 2.7.x.x)	STE: Homologs of yeast Sterile 7, Sterile 11, Sterile 20 kinases	STE20 family	PAKA subfamily		Disease	Infectious disease	Viral Infection Pathways	HIV Infection	Host Interactions of HIV factors	The role of Nef in HIV-1 replication and disease pathogenesis	Nef and signal transduction
PD003298	NERATINIB	Hepatocyte growth factor receptor	MET	single protein	-	1	5.38	-	0	Enzyme	Kinase	Protein Kinase	TK protein kinase group	Tyrosine protein kinase Met family		Receptors	Catalytic receptors	Receptor kinases	TK: Tyrosine kinase	Receptor tyrosine kinases (RTKs)	Type X RTKs: HGF (hepatocyte growth factor) receptor family	Developmental Biology	Nervous system development	Axon guidance	Semaphorin interactions	Sema4D in semaphorin signaling	Sema4D mediated inhibition of cell attachment and migration
PD003298	NERATINIB	Interleukin-1 receptor-associated kinase 1	IRAK1	single protein	-	1	5.64	-	0	Enzyme	Kinase	Protein Kinase	TKL protein kinase group	TKL protein kinase IRAK family		Receptors	Catalytic receptors	Receptor kinases	TKL: Tyrosine kinase-like	Interleukin-1 receptor-associated kinase (IRAK) family		Disease	Infectious disease	Viral Infection Pathways	SARS-CoV Infections	SARS-CoV-2 Infection	SARS-CoV-2-host interactions	SARS-CoV-2 activates/modulates innate and adaptive immune responses
PD003298	NERATINIB	Cyclin-dependent kinase 7	CDK7	single protein	-	1	5.29	-	0	Enzyme	Kinase	Protein Kinase	CMGC protein kinase group	CMGC protein kinase CDK family	CMGC protein kinase CDK7 subfamily	Enzymes	Kinases (EC 2.7.x.x)	CMGC: Containing CDK, MAPK, GSK3, CLK families	Cyclin-dependent kinase (CDK) family	CDK7 subfamily		Disease	Infectious disease	Viral Infection Pathways	HIV Infection	HIV Life Cycle	Late Phase of HIV Life Cycle	Transcription of the HIV genome	HIV Transcription Elongation	Tat-mediated elongation of the HIV-1 transcript	Formation of HIV-1 elongation complex containing HIV-1 Tat
PD003298	NERATINIB	Macrophage-stimulating protein receptor	MST1R	single protein	-	1	5.08	-	0	Enzyme	Kinase	Protein Kinase	TK protein kinase group	Tyrosine protein kinase Met family		Receptors	Catalytic receptors	Receptor kinases	TK: Tyrosine kinase	Receptor tyrosine kinases (RTKs)	Type X RTKs: HGF (hepatocyte growth factor) receptor family	Signal Transduction	Signaling by Receptor Tyrosine Kinases	Signaling by MST1
PD003298	NERATINIB	Dual specificity mitogen-activated protein kinase kinase 1	MAP2K1	single protein	-	1	6.68	-	0	Enzyme	Kinase	Protein Kinase	STE protein kinase group	STE protein kinase STE7 family		Enzymes	Kinases (EC 2.7.x.x)	STE: Homologs of yeast Sterile 7, Sterile 11, Sterile 20 kinases	STE7 family			Signal Transduction	Signaling by Receptor Tyrosine Kinases	Signaling by NTRKs	Signaling by NTRK1 (TRKA)	Signalling to ERKs	Prolonged ERK activation events	Frs2-mediated activation
PD003298	NERATINIB	Cyclin-G-associated kinase	GAK	single protein	-	1	6.6	-	0	Enzyme	Kinase	Protein Kinase	Other protein kinase group	Other protein kinase NAK family		Receptors	Catalytic receptors	Receptor kinases	Other protein kinases	Numb-associated kinase (NAK) family		Vesicle-mediated transport	Membrane Trafficking	trans-Golgi Network Vesicle Budding	Golgi Associated Vesicle Biogenesis
PD003298	NERATINIB	Mitogen-activated protein kinase kinase kinase 3	MAP3K3	single protein	-	1	6.89	-	0	Enzyme	Kinase	Protein Kinase	STE protein kinase group	STE protein kinase STE11 family	STE protein kinase MEKK2	Enzymes	Kinases (EC 2.7.x.x)	STE: Homologs of yeast Sterile 7, Sterile 11, Sterile 20 kinases	STE11 family			Immune System	Cytokine Signaling in Immune system	Signaling by Interleukins	Interleukin-1 family signaling	Interleukin-1 signaling
PD003298	NERATINIB	Insulin receptor	INSR	single protein	-	1	5.52	6.54	0	Enzyme	Kinase	Protein Kinase	TK protein kinase group	Tyrosine protein kinase InsR family		Receptors	Catalytic receptors	Receptor kinases	TK: Tyrosine kinase	Receptor tyrosine kinases (RTKs)	Type II RTKs: Insulin receptor family	Signal Transduction	Intracellular signaling by second messengers	PIP3 activates AKT signaling	Negative regulation of the PI3K/AKT network	PI5P, PP2A and IER3 Regulate PI3K/AKT Signaling
PD003298	NERATINIB	Mitogen-activated protein kinase kinase kinase kinase 1	MAP4K1	single protein	-	1	7.03	-	0	Enzyme	Kinase	Protein Kinase	STE protein kinase group	STE protein kinase STE20 family	STE protein kinase KHS subfamily	Enzymes	Kinases (EC 2.7.x.x)	STE: Homologs of yeast Sterile 7, Sterile 11, Sterile 20 kinases	STE20 family	KHS subfamily
PD003298	NERATINIB	Tyrosine-protein kinase receptor UFO	AXL	single protein	-	1	6.72	-	0	Enzyme	Kinase	Protein Kinase	TK protein kinase group	Tyrosine protein kinase Axl family		Receptors	Catalytic receptors	Receptor kinases	TK: Tyrosine kinase	Receptor tyrosine kinases (RTKs)	Type XI RTKs: TAM (TYRO3-, AXL- and MER-TK) receptor family	Signal Transduction	Signaling by Receptor Tyrosine Kinases	Signaling by VEGF	VEGFA-VEGFR2 Pathway
PD003298	NERATINIB	Tyrosine-protein kinase Lyn	LYN	single protein	-	1	5.95	-	0	Enzyme	Kinase	Protein Kinase	TK protein kinase group	Tyrosine protein kinase Src family		Receptors	Catalytic receptors	Receptor kinases	TK: Tyrosine kinase	Non-receptor tyrosine kinases (nRTKs)	Src family	Disease	Infectious disease	Parasitic Infection Pathways	Leishmania infection	Leishmania parasite growth and survival	Anti-inflammatory response favouring Leishmania parasite infection	FCGR3A-mediated IL10 synthesis
PD003298	NERATINIB	Mitogen-activated protein kinase kinase kinase 11	MAP3K11	single protein	-	1	5.24	-	0	Enzyme	Kinase	Protein Kinase	TKL protein kinase group	TKL protein kinase MLK family	TKL protein kinase MLK subfamily	Receptors	Catalytic receptors	Receptor kinases	TKL: Tyrosine kinase-like	Mixed Lineage Kinase (MLK) family	MLK subfamily	Disease	Diseases of signal transduction by growth factor receptors and second messengers	Oncogenic MAPK signaling	Signaling by RAS mutants	Signaling downstream of RAS mutants
PD003298	NERATINIB	Mitogen-activated protein kinase 8	MAPK8	single protein	-	1	5.48	-	0	Enzyme	Kinase	Protein Kinase	CMGC protein kinase group	CMGC protein kinase MAPK family	CMGC protein kinase JNK subfamily	Enzymes	Kinases (EC 2.7.x.x)	CMGC: Containing CDK, MAPK, GSK3, CLK families	Mitogen-activated protein kinases (MAP kinases)	JNK subfamily		Immune System	Innate Immune System	Toll-like Receptor Cascades	Toll Like Receptor 5 (TLR5) Cascade	MyD88 cascade initiated on plasma membrane	MAP kinase activation	MAPK targets/ Nuclear events mediated by MAP kinases	Activation of the AP-1 family of transcription factors
PD003298	NERATINIB	Tyrosine-protein kinase SYK	SYK	single protein	-	1	5.29	-	0	Enzyme	Kinase	Protein Kinase	TK protein kinase group	Tyrosine protein kinase Syk family		Receptors	Catalytic receptors	Receptor kinases	TK: Tyrosine kinase	Non-receptor tyrosine kinases (nRTKs)	Syk family	Disease	Infectious disease	Parasitic Infection Pathways	Leishmania infection	Leishmania parasite growth and survival	Anti-inflammatory response favouring Leishmania parasite infection	FCGR3A-mediated IL10 synthesis
PD003298	NERATINIB	Tyrosine-protein kinase BTK	BTK	single protein	-	1	6.36	-	0	Enzyme	Kinase	Protein Kinase	TK protein kinase group	Tyrosine protein kinase Tec family		Receptors	Catalytic receptors	Receptor kinases	TK: Tyrosine kinase	Non-receptor tyrosine kinases (nRTKs)	Tec family	Disease	Infectious disease	Parasitic Infection Pathways	Leishmania infection	Parasite infection	Leishmania phagocytosis	FCGR3A-mediated phagocytosis
PD003298	NERATINIB	Tyrosine-protein kinase Fer	FER	single protein	-	1	6.29	-	0	Enzyme	Kinase	Protein Kinase	TK protein kinase group	Tyrosine protein kinase Fer family		Receptors	Catalytic receptors	Receptor kinases	TK: Tyrosine kinase	Non-receptor tyrosine kinases (nRTKs)	Fer family	Signal Transduction	Signaling by Receptor Tyrosine Kinases	Signaling by SCF-KIT
PD003298	NERATINIB	Microtubule-associated serine/threonine-protein kinase 1	MAST1	single protein	-	1	5.26	-	0	Enzyme	Kinase	Protein Kinase	AGC protein kinase group	AGC protein kinase MAST family		Enzymes	Kinases (EC 2.7.x.x)	AGC: Containing PKA, PKG, PKC families	MAST family
PD003298	NERATINIB	Serine/threonine-protein kinase 25	STK25	single protein	-	1	7.92	-	0	Enzyme	Kinase	Protein Kinase	STE protein kinase group	STE protein kinase STE20 family	STE protein kinase YSK subfamily	Enzymes	Kinases (EC 2.7.x.x)	STE: Homologs of yeast Sterile 7, Sterile 11, Sterile 20 kinases	STE20 family	YSK subfamily
PD003298	NERATINIB	Insulin receptor-related protein	INSRR	single protein	-	1	5.34	-	0	Enzyme	Kinase	Protein Kinase	TK protein kinase group	Tyrosine protein kinase InsR family		Receptors	Catalytic receptors	Receptor kinases	TK: Tyrosine kinase	Receptor tyrosine kinases (RTKs)	Type II RTKs: Insulin receptor family
PD003298	NERATINIB	Traf2 and NCK-interacting protein kinase	TNIK	single protein	-	1	6.85	-	0	Enzyme	Kinase	Protein Kinase	STE protein kinase group	STE protein kinase STE20 family	STE protein kinase MSN subfamily	Enzymes	Kinases (EC 2.7.x.x)	STE: Homologs of yeast Sterile 7, Sterile 11, Sterile 20 kinases	STE20 family	MSN subfamily		Cellular responses to stimuli	Cellular responses to stress	Cellular Senescence	Oxidative Stress Induced Senescence
PD003298	NERATINIB	eIF-2-alpha kinase GCN2	EIF2AK4	single protein	-	1	7.02	-	0	Enzyme	Kinase	Protein Kinase	Other protein kinase group	Other protein kinase PEK family	Other protein kinase GCN2 subfamily	Receptors	Catalytic receptors	Receptor kinases	Other protein kinases	PEK family	GCN2 subfamily	Cellular responses to stimuli	Cellular responses to stress	Cellular response to starvation	Response of EIF2AK4 (GCN2) to amino acid deficiency
PD003298	NERATINIB	Casein kinase I isoform epsilon	CSNK1E	single protein	-	1	6.54	-	0	Enzyme	Kinase	Protein Kinase	CK1 protein kinase group	CK1 protein kinase CK1 family		Enzymes	Kinases (EC 2.7.x.x)	CK1: Casein kinase 1	Casein kinase 1 (CK1) family			Cell Cycle	Cell Cycle, Mitotic	Mitotic G2-G2/M phases	G2/M Transition	Centrosome maturation	Loss of proteins required for interphase microtubule organization from the centrosome	Loss of Nlp from mitotic centrosomes
PD003298	NERATINIB	Tyrosine-protein kinase TXK	TXK	single protein	-	1	5.32	-	0	Enzyme	Kinase	Protein Kinase	TK protein kinase group	Tyrosine protein kinase Tec family		Receptors	Catalytic receptors	Receptor kinases	TK: Tyrosine kinase	Non-receptor tyrosine kinases (nRTKs)	Tec family	Immune System	Innate Immune System	Fc epsilon receptor (FCERI) signaling	FCERI mediated Ca+2 mobilization
PD003298	NERATINIB	Serine/threonine-protein kinase 26	STK26	single protein	-	1	7.08	-	0	Enzyme	Kinase	Protein Kinase	STE protein kinase group	STE protein kinase STE20 family	STE protein kinase YSK subfamily	Enzymes	Kinases (EC 2.7.x.x)	STE: Homologs of yeast Sterile 7, Sterile 11, Sterile 20 kinases	STE20 family	YSK subfamily		Programmed Cell Death	Apoptosis	Apoptotic execution phase	Apoptotic cleavage of cellular proteins
PD003298	NERATINIB	Serine/threonine-protein kinase 33	STK33	single protein	-	1	6.03	-	0	Enzyme	Kinase	Protein Kinase	CAMK protein kinase group	CAMK protein kinase unique family		Enzymes	Kinases (EC 2.7.x.x)	CAMK: Calcium/calmodulin-dependent protein kinases	CAMK-unique family
PD003298	NERATINIB	Mitogen-activated protein kinase kinase kinase 20	MAP3K20	single protein	-	1	5.82	-	0	Enzyme	Kinase	Protein Kinase	TKL protein kinase group	TKL protein kinase MLK family	TKL protein kinase MLK subfamily	Receptors	Catalytic receptors	Receptor kinases	TKL: Tyrosine kinase-like	Mixed Lineage Kinase (MLK) family	MLK subfamily
PD003298	NERATINIB	Dual serine/threonine and tyrosine protein kinase	DSTYK	single protein	-	1	5.19	-	0	Enzyme						Receptors	Catalytic receptors	Receptor kinases	Other protein kinases	Other-unique family
PD003298	NERATINIB	Mitogen-activated protein kinase kinase kinase 4	MAP3K4	single protein	-	1	6.73	-	0	Enzyme	Kinase	Protein Kinase	STE protein kinase group	STE protein kinase STE11 family		Enzymes	Kinases (EC 2.7.x.x)	STE: Homologs of yeast Sterile 7, Sterile 11, Sterile 20 kinases	STE11 family
PD003298	NERATINIB	Serine/threonine-protein kinase 4	STK4	single protein	-	1	6.57	-	0	Enzyme	Kinase	Protein Kinase	STE protein kinase group	STE protein kinase STE20 family	STE protein kinase MST subfamily	Enzymes	Kinases (EC 2.7.x.x)	STE: Homologs of yeast Sterile 7, Sterile 11, Sterile 20 kinases	STE20 family	MST subfamily		Signal Transduction	Signaling by Hippo
PD003298	NERATINIB	Dual specificity mitogen-activated protein kinase kinase 2	MAP2K2	single protein	-	1	6.49	-	0	Enzyme	Kinase	Protein Kinase	STE protein kinase group	STE protein kinase STE7 family		Enzymes	Kinases (EC 2.7.x.x)	STE: Homologs of yeast Sterile 7, Sterile 11, Sterile 20 kinases	STE7 family			Signal Transduction	Signaling by Receptor Tyrosine Kinases	Signaling by NTRKs	Signaling by NTRK1 (TRKA)	Signalling to ERKs	Prolonged ERK activation events	Frs2-mediated activation
PD003298	NERATINIB	STE20-like serine/threonine-protein kinase	SLK	single protein	-	1	6.58	-	0	Enzyme	Kinase	Protein Kinase	STE protein kinase group	STE protein kinase STE20 family	STE protein kinase SLK subfamily	Enzymes	Kinases (EC 2.7.x.x)	STE: Homologs of yeast Sterile 7, Sterile 11, Sterile 20 kinases	STE20 family	SLK subfamily		Signal Transduction	Signaling by Rho GTPases, Miro GTPases and RHOBTB3	Signaling by Rho GTPases	RHO GTPase cycle	RHOA GTPase cycle
PD003298	NERATINIB	Ephrin type-B receptor 6	EPHB6	single protein	-	1	5.55	-	0	Membrane receptor						Receptors	Catalytic receptors	Receptor kinases	TK: Tyrosine kinase	Receptor tyrosine kinases (RTKs)	Type XIII RTKs: Ephrin receptor family	Developmental Biology	Nervous system development	Axon guidance	EPH-Ephrin signaling	EPHB-mediated forward signaling
PD003298	NERATINIB	Mitogen-activated protein kinase kinase kinase 13	MAP3K13	single protein	-	1	6.13	-	0	Enzyme	Kinase	Protein Kinase	TKL protein kinase group	TKL protein kinase MLK family	TKL protein kinase LZK subfamily	Receptors	Catalytic receptors	Receptor kinases	TKL: Tyrosine kinase-like	Mixed Lineage Kinase (MLK) family	LZK subfamily
PD003298	NERATINIB	Macrophage colony-stimulating factor 1 receptor	CSF1R	single protein	-	1	6.17	-	0	Enzyme	Kinase	Protein Kinase	TK protein kinase group	Tyrosine protein kinase PDGFR family		Receptors	Catalytic receptors	Receptor kinases	TK: Tyrosine kinase	Receptor tyrosine kinases (RTKs)	Type III RTKs: PDGFR, CSFR, Kit, FLT3 receptor family	Gene expression (Transcription)	RNA Polymerase II Transcription	Generic Transcription Pathway	Transcriptional Regulation by VENTX
PD003298	NERATINIB	Maternal embryonic leucine zipper kinase	MELK	single protein	-	1	5.8	-	0	Enzyme	Kinase	Protein Kinase	CAMK protein kinase group	CAMK protein kinase CAMK1 family	CAMK protein kinase MELK subfamily	Enzymes	Kinases (EC 2.7.x.x)	CAMK: Calcium/calmodulin-dependent protein kinases	CAMK-like (CAMKL) family	MELK subfamily
PD003298	NERATINIB	Serine/threonine-protein kinase 17B	STK17B	single protein	-	1	5.96	-	0	Enzyme	Kinase	Protein Kinase	CAMK protein kinase group	CAMK protein kinase DAPK family		Enzymes	Kinases (EC 2.7.x.x)	CAMK: Calcium/calmodulin-dependent protein kinases	Death-associated kinase (DAPK) family
PD003298	NERATINIB	Casein kinase I isoform gamma-3	CSNK1G3	single protein	-	1	5.11	-	0	Enzyme	Kinase	Protein Kinase	CK1 protein kinase group	CK1 protein kinase CK1 family	CK1 protein kinase CK1-g	Enzymes	Kinases (EC 2.7.x.x)	CK1: Casein kinase 1	Casein kinase 1 (CK1) family
PD003298	NERATINIB	Casein kinase I isoform gamma-2	CSNK1G2	single protein	-	1	5.18	-	0	Enzyme	Kinase	Protein Kinase	CK1 protein kinase group	CK1 protein kinase CK1 family		Enzymes	Kinases (EC 2.7.x.x)	CK1: Casein kinase 1	Casein kinase 1 (CK1) family			Metabolism	Metabolism of lipids	Sphingolipid metabolism	Sphingolipid de novo biosynthesis
PD003298	NERATINIB	Serine/threonine-protein kinase Chk2	CHEK2	single protein	-	1	6.07	-	0	Enzyme	Kinase	Protein Kinase	CAMK protein kinase group	CAMK protein kinase RAD53 family		Enzymes	Kinases (EC 2.7.x.x)	CAMK: Calcium/calmodulin-dependent protein kinases	CAMK-like (CAMKL) family	CHK1 subfamily		Gene expression (Transcription)	RNA Polymerase II Transcription	Generic Transcription Pathway	Transcriptional Regulation by TP53	Regulation of TP53 Activity	Regulation of TP53 Expression and Degradation	Regulation of TP53 Degradation
PD003298	NERATINIB	Serine/threonine-protein kinase PAK 1	PAK1	single protein	-	1	6.68	-	0	Enzyme	Kinase	Protein Kinase	STE protein kinase group	STE protein kinase STE20 family	STE protein kinase PAKA subfamily	Enzymes	Kinases (EC 2.7.x.x)	STE: Homologs of yeast Sterile 7, Sterile 11, Sterile 20 kinases	STE20 family	PAKA subfamily		Developmental Biology	Nervous system development	Axon guidance	EPH-Ephrin signaling	EPHB-mediated forward signaling
PD003298	NERATINIB	Serine/threonine-protein kinase D1	PRKD1	single protein	-	1	6.09	-	0	Enzyme	Kinase	Protein Kinase	CAMK protein kinase group	CAMK protein kinase PKD family		Enzymes	Kinases (EC 2.7.x.x)	CAMK: Calcium/calmodulin-dependent protein kinases	Protein kinase D (PKD) family			Metabolism	Metabolism of lipids	Sphingolipid metabolism	Sphingolipid de novo biosynthesis
PD003298	NERATINIB	Tyrosine-protein kinase ABL1	ABL1	single protein	-	1	5.18	-	0	Enzyme	Kinase	Protein Kinase	TK protein kinase group	Tyrosine protein kinase Abl family		Receptors	Catalytic receptors	Receptor kinases	TK: Tyrosine kinase	Non-receptor tyrosine kinases (nRTKs)	Abl family	Disease	Infectious disease	Parasitic Infection Pathways	Leishmania infection	Parasite infection	Leishmania phagocytosis	FCGR3A-mediated phagocytosis
PD003298	NERATINIB	Mitogen-activated protein kinase kinase kinase 2	MAP3K2	single protein	-	1	6.35	-	0	Enzyme	Kinase	Protein Kinase	STE protein kinase group	STE protein kinase STE11 family	STE protein kinase MEKK2	Enzymes	Kinases (EC 2.7.x.x)	STE: Homologs of yeast Sterile 7, Sterile 11, Sterile 20 kinases	STE11 family
PD003298	NERATINIB	Serine/threonine-protein kinase D2	PRKD2	single protein	-	1	5.96	-	0	Enzyme	Kinase	Protein Kinase	CAMK protein kinase group	CAMK protein kinase PKD family		Enzymes	Kinases (EC 2.7.x.x)	CAMK: Calcium/calmodulin-dependent protein kinases	Protein kinase D (PKD) family			Metabolism	Metabolism of lipids	Sphingolipid metabolism	Sphingolipid de novo biosynthesis
PD003298	NERATINIB	Mitogen-activated protein kinase kinase kinase 9	MAP3K9	single protein	-	1	5.27	-	0	Enzyme	Kinase	Protein Kinase	TKL protein kinase group	TKL protein kinase MLK family	TKL protein kinase MLK subfamily	Receptors	Catalytic receptors	Receptor kinases	TKL: Tyrosine kinase-like	Mixed Lineage Kinase (MLK) family	MLK subfamily
PD003298	NERATINIB	Serine/threonine-protein kinase SIK1	SIK1	single protein	-	1	6.66	-	0	Enzyme	Kinase	Protein Kinase	CAMK protein kinase group	CAMK protein kinase CAMK1 family	CAMK protein kinase QIK subfamily	Enzymes	Kinases (EC 2.7.x.x)	CAMK: Calcium/calmodulin-dependent protein kinases	CAMK-like (CAMKL) family	QIK subfamily		Circadian Clock
PD003298	NERATINIB	Receptor tyrosine-protein kinase erbB-4	ERBB4	single protein	-	1	8.62	-	0	Enzyme	Kinase	Protein Kinase	TK protein kinase group	Tyrosine protein kinase EGFR family		Receptors	Catalytic receptors	Receptor kinases	TK: Tyrosine kinase	Receptor tyrosine kinases (RTKs)	Type I RTKs: ErbB (epidermal growth factor) receptor family	Neuronal System	Transmission across Chemical Synapses	Neurotransmitter receptors and postsynaptic signal transmission	Activation of NMDA receptors and postsynaptic events	Post NMDA receptor activation events	Long-term potentiation
PD003298	NERATINIB	NUAK family SNF1-like kinase 1	NUAK1	single protein	-	1	5.82	-	0	Enzyme	Kinase	Protein Kinase	CAMK protein kinase group	CAMK protein kinase CAMK1 family	CAMK protein kinase NuaK subfamily	Enzymes	Kinases (EC 2.7.x.x)	CAMK: Calcium/calmodulin-dependent protein kinases	CAMK-like (CAMKL) family	NuaK subfamily		Gene expression (Transcription)	RNA Polymerase II Transcription	Generic Transcription Pathway	Transcriptional Regulation by TP53	Regulation of TP53 Activity	Regulation of TP53 Activity through Phosphorylation
PD003298	NERATINIB	Serine/threonine-protein kinase Nek2	NEK2	single protein	-	1	6.58	-	0	Enzyme	Kinase	Protein Kinase	Other protein kinase group	Other protein kinase NEK family		Receptors	Catalytic receptors	Receptor kinases	Other protein kinases	NIMA (never in mitosis gene a)- related kinase (NEK) family		Cell Cycle	Cell Cycle, Mitotic	Regulation of mitotic cell cycle	APC/C-mediated degradation of cell cycle proteins	Activation of APC/C and APC/C:Cdc20 mediated degradation of mitotic proteins	APC/C:Cdc20 mediated degradation of mitotic proteins	APC:Cdc20 mediated degradation of cell cycle proteins prior to satisfation of the cell cycle checkpoint	APC-Cdc20 mediated degradation of Nek2A
PD003298	NERATINIB	Serine/threonine-protein kinase Nek3	NEK3	single protein	-	1	5.62	-	0	Enzyme	Kinase	Protein Kinase	Other protein kinase group	Other protein kinase NEK family	Other protein kinase Nek1	Receptors	Catalytic receptors	Receptor kinases	Other protein kinases	NIMA (never in mitosis gene a)- related kinase (NEK) family
PD003298	NERATINIB	Mitogen-activated protein kinase 10	MAPK10	single protein	-	1	5.6	-	0	Enzyme	Kinase	Protein Kinase	CMGC protein kinase group	CMGC protein kinase MAPK family	CMGC protein kinase JNK subfamily	Enzymes	Kinases (EC 2.7.x.x)	CMGC: Containing CDK, MAPK, GSK3, CLK families	Mitogen-activated protein kinases (MAP kinases)	JNK subfamily		Immune System	Innate Immune System	Toll-like Receptor Cascades	Toll Like Receptor 5 (TLR5) Cascade	MyD88 cascade initiated on plasma membrane	MAP kinase activation	MAPK targets/ Nuclear events mediated by MAP kinases	Activation of the AP-1 family of transcription factors
PD003298	NERATINIB	Tyrosine-protein kinase Fyn	FYN	single protein	-	1	5.19	-	0	Enzyme	Kinase	Protein Kinase	TK protein kinase group	Tyrosine protein kinase Src family	Tyrosine protein kinase SrcA	Receptors	Catalytic receptors	Receptor kinases	TK: Tyrosine kinase	Non-receptor tyrosine kinases (nRTKs)	Src family	Disease	Infectious disease	Parasitic Infection Pathways	Leishmania infection	Leishmania parasite growth and survival	Anti-inflammatory response favouring Leishmania parasite infection	FCGR3A-mediated IL10 synthesis
PD003298	NERATINIB	Tyrosine-protein kinase HCK	HCK	single protein	-	1	6.14	-	0	Enzyme	Kinase	Protein Kinase	TK protein kinase group	Tyrosine protein kinase Src family		Receptors	Catalytic receptors	Receptor kinases	TK: Tyrosine kinase	Non-receptor tyrosine kinases (nRTKs)	Src family	Disease	Infectious disease	Parasitic Infection Pathways	Leishmania infection	Leishmania parasite growth and survival	Anti-inflammatory response favouring Leishmania parasite infection	FCGR3A-mediated IL10 synthesis
PD003298	NERATINIB	Calcium/calmodulin-dependent protein kinase type 1D	CAMK1D	single protein	-	1	5.25	-	0	Enzyme	Kinase	Protein Kinase	CAMK protein kinase group	CAMK protein kinase CAMK1 family		Enzymes	Kinases (EC 2.7.x.x)	CAMK: Calcium/calmodulin-dependent protein kinases	CAMK1 family
PD003298	NERATINIB	Dual specificity mitogen-activated protein kinase kinase 5	MAP2K5	single protein	-	1	7.2	-	0	Enzyme	Kinase	Protein Kinase	STE protein kinase group	STE protein kinase STE7 family		Enzymes	Kinases (EC 2.7.x.x)	STE: Homologs of yeast Sterile 7, Sterile 11, Sterile 20 kinases	STE7 family			Signal Transduction	Signaling by Receptor Tyrosine Kinases	Signaling by NTRKs	Signaling by NTRK1 (TRKA)	Signalling to ERK5
PD003298	NERATINIB	Focal adhesion kinase 1	PTK2	single protein	-	1	5.72	-	0	Enzyme	Kinase	Protein Kinase	TK protein kinase group	Tyrosine protein kinase Fak family		Receptors	Catalytic receptors	Receptor kinases	TK: Tyrosine kinase	Non-receptor tyrosine kinases (nRTKs)	Fak family	Disease	Infectious disease	Parasitic Infection Pathways	Leishmania infection	Parasite infection	Leishmania phagocytosis	FCGR3A-mediated phagocytosis
PD003298	NERATINIB	Serine/threonine-protein kinase PAK 6	PAK6	single protein	-	1	5.12	-	0	Enzyme	Kinase	Protein Kinase	STE protein kinase group	STE protein kinase STE20 family	STE protein kinase PAKB subfamily	Enzymes	Kinases (EC 2.7.x.x)	STE: Homologs of yeast Sterile 7, Sterile 11, Sterile 20 kinases	STE20 family	PAKB subfamily		Developmental Biology	Nervous system development	Axon guidance	Signaling by ROBO receptors	Activation of RAC1
PD003298	NERATINIB	Mitogen-activated protein kinase kinase kinase 19	MAP3K19	single protein	-	1	7.8	-	0	Enzyme	Kinase	Protein Kinase	STE protein kinase group	STE protein kinase STE11 family		Enzymes	Kinases (EC 2.7.x.x)	STE: Homologs of yeast Sterile 7, Sterile 11, Sterile 20 kinases	STE20 family	STE20 subfamily
PD003298	NERATINIB	Protein-tyrosine kinase 2-beta	PTK2B	single protein	-	1	5.1	-	0	Enzyme	Kinase	Protein Kinase	TK protein kinase group	Tyrosine protein kinase Fak family		Receptors	Catalytic receptors	Receptor kinases	TK: Tyrosine kinase	Non-receptor tyrosine kinases (nRTKs)	Fak family	Immune System	Cytokine Signaling in Immune system	Signaling by Interleukins	Interleukin-2 family signaling	Interleukin-2 signaling
PD003298	NERATINIB	Vascular endothelial growth factor receptor 2	KDR	single protein	-	1	6.07	-	0	Enzyme	Kinase	Protein Kinase	TK protein kinase group	Tyrosine protein kinase VEGFR family		Receptors	Catalytic receptors	Receptor kinases	TK: Tyrosine kinase	Receptor tyrosine kinases (RTKs)	Type IV RTKs: VEGF (vascular endothelial growth factor) receptor family	Signal Transduction	Signaling by Receptor Tyrosine Kinases	Signaling by VEGF	VEGFA-VEGFR2 Pathway	VEGFR2 mediated cell proliferation
PD003298	NERATINIB	Proto-oncogene tyrosine-protein kinase Src	SRC	single protein	-	1	5.39	-	0	Enzyme	Kinase	Protein Kinase	TK protein kinase group	Tyrosine protein kinase Src family		Receptors	Catalytic receptors	Receptor kinases	TK: Tyrosine kinase	Non-receptor tyrosine kinases (nRTKs)	Src family	Disease	Infectious disease	Parasitic Infection Pathways	Leishmania infection	Leishmania parasite growth and survival	Anti-inflammatory response favouring Leishmania parasite infection	FCGR3A-mediated IL10 synthesis
PD003298	NERATINIB	Serine/threonine-protein kinase 36	STK36	single protein	-	1	5.28	-	0	Enzyme	Kinase	Protein Kinase	Other protein kinase group	Other protein kinase ULK family		Receptors	Catalytic receptors	Receptor kinases	Other protein kinases	Unc-51-like kinase (ULK) family
PD003298	NERATINIB	Tyrosine-protein kinase CSK	CSK	single protein	-	1	6.26	-	0	Enzyme	Kinase	Protein Kinase	TK protein kinase group	Tyrosine protein kinase Csk family		Receptors	Catalytic receptors	Receptor kinases	TK: Tyrosine kinase	Non-receptor tyrosine kinases (nRTKs)	Csk family	Disease	Diseases of signal transduction by growth factor receptors and second messengers	Oncogenic MAPK signaling	Signaling by RAS mutants	Signaling downstream of RAS mutants
PD003298	NERATINIB	Mitogen-activated protein kinase kinase kinase kinase 2	MAP4K2	single protein	-	1	6.35	-	0	Enzyme	Kinase	Protein Kinase	STE protein kinase group	STE protein kinase STE20 family	STE protein kinase KHS subfamily	Enzymes	Kinases (EC 2.7.x.x)	STE: Homologs of yeast Sterile 7, Sterile 11, Sterile 20 kinases	STE20 family	KHS subfamily
PD003298	NERATINIB	Ferrochelatase, mitochondrial	FECH	single protein	-	1	5.22	-	0	Enzyme	Lyase											Metabolism	Metabolism of porphyrins	Heme biosynthesis
PD003298	NERATINIB	Activated CDC42 kinase 1	TNK2	single protein	-	1	6.17	-	0	Enzyme	Kinase	Protein Kinase	TK protein kinase group	Tyrosine protein kinase Ack family		Receptors	Catalytic receptors	Receptor kinases	TK: Tyrosine kinase	Non-receptor tyrosine kinases (nRTKs)	Ack family
PD003298	NERATINIB	Tyrosine-protein kinase Blk	BLK	single protein	-	1	7.07	-	0	Enzyme	Kinase	Protein Kinase	TK protein kinase group	Tyrosine protein kinase Src family		Receptors	Catalytic receptors	Receptor kinases	TK: Tyrosine kinase	Non-receptor tyrosine kinases (nRTKs)	Src family	Gene expression (Transcription)	RNA Polymerase II Transcription	Generic Transcription Pathway	Transcriptional regulation by RUNX1	RUNX1 regulates transcription of genes involved in BCR signaling
PD003298	NERATINIB	Receptor tyrosine-protein kinase erbB-3	ERBB3	single protein	-	1	8.11	-	0	Enzyme	Kinase	Protein Kinase	TK protein kinase group	Tyrosine protein kinase EGFR family		Receptors	Catalytic receptors	Receptor kinases	TK: Tyrosine kinase	Receptor tyrosine kinases (RTKs)	Type I RTKs: ErbB (epidermal growth factor) receptor family	Signal Transduction	Intracellular signaling by second messengers	PIP3 activates AKT signaling	Negative regulation of the PI3K/AKT network	PI5P, PP2A and IER3 Regulate PI3K/AKT Signaling
PD003298	NERATINIB	Wee1-like protein kinase	WEE1	single protein	-	1	5.39	-	0	Enzyme	Kinase	Protein Kinase	Other protein kinase group	Other protein kinase WEE family		Receptors	Catalytic receptors	Receptor kinases	Other protein kinases	WEE family		Cell Cycle	Cell Cycle Checkpoints	G2/M Checkpoints	G2/M DNA damage checkpoint	Chk1/Chk2(Cds1) mediated inactivation of Cyclin B:Cdk1 complex
PD003298	NERATINIB	Ribosomal protein S6 kinase alpha-2	RPS6KA2	single protein	-	1	5.39	-	0	Enzyme	Kinase	Protein Kinase	AGC protein kinase group	AGC protein kinase RSK family	AGC protein kinase RSK subfamily	Enzymes	Kinases (EC 2.7.x.x)	AGC: Containing PKA, PKG, PKC families	RSK family	RSK subfamily		Immune System	Innate Immune System	Toll-like Receptor Cascades	Toll Like Receptor 5 (TLR5) Cascade	MyD88 cascade initiated on plasma membrane	MAP kinase activation	MAPK targets/ Nuclear events mediated by MAP kinases	CREB phosphorylation
PD003298	NERATINIB	Serine/threonine-protein kinase 35	STK35	single protein	-	1	5.35	-	0	Enzyme	Kinase	Protein Kinase	Other protein kinase group	Other protein kinase NKF4 family		Receptors	Catalytic receptors	Receptor kinases	Other protein kinases	NKF4 family
PD003298	NERATINIB	Tyrosine-protein kinase Mer	MERTK	single protein	-	1	6.4	-	0	Enzyme	Kinase	Protein Kinase	TK protein kinase group	Tyrosine protein kinase Axl family		Receptors	Catalytic receptors	Receptor kinases	TK: Tyrosine kinase	Receptor tyrosine kinases (RTKs)	Type XI RTKs: TAM (TYRO3-, AXL- and MER-TK) receptor family	Hemostasis	Cell surface interactions at the vascular wall
PD003298	NERATINIB	Serine/threonine-protein kinase Chk1	CHEK1	single protein	-	1	5.24	-	0	Enzyme	Kinase	Protein Kinase	CAMK protein kinase group	CAMK protein kinase CAMK1 family	CAMK protein kinase CHK1 subfamily	Enzymes	Kinases (EC 2.7.x.x)	CAMK: Calcium/calmodulin-dependent protein kinases	CAMK-like (CAMKL) family	CHK1 subfamily		DNA Repair	DNA Double-Strand Break Repair	Homology Directed Repair	HDR through Homologous Recombination (HRR) or Single Strand Annealing (SSA)	HDR through Homologous Recombination (HRR)	Homologous DNA Pairing and Strand Exchange	Presynaptic phase of homologous DNA pairing and strand exchange
PD003298	NERATINIB	Tyrosine-protein kinase Fgr	FGR	single protein	-	1	5.72	-	0	Enzyme	Kinase	Protein Kinase	TK protein kinase group	Tyrosine protein kinase Src family		Receptors	Catalytic receptors	Receptor kinases	TK: Tyrosine kinase	Non-receptor tyrosine kinases (nRTKs)	Src family	Disease	Infectious disease	Parasitic Infection Pathways	Leishmania infection	Leishmania parasite growth and survival	Anti-inflammatory response favouring Leishmania parasite infection	FCGR3A-mediated IL10 synthesis
PD003298	NERATINIB	Proto-oncogene tyrosine-protein kinase LCK	LCK	single protein	-	1	6.46	-	0	Enzyme	Kinase	Protein Kinase	TK protein kinase group	Tyrosine protein kinase Src family		Receptors	Catalytic receptors	Receptor kinases	TK: Tyrosine kinase	Non-receptor tyrosine kinases (nRTKs)	Src family	Disease	Infectious disease	Viral Infection Pathways	HIV Infection	Host Interactions of HIV factors	The role of Nef in HIV-1 replication and disease pathogenesis	Nef-mediates down modulation of cell surface receptors by recruiting them to clathrin adapters	Nef Mediated CD4 Down-regulation
PD003298	NERATINIB	Serine/threonine-protein kinase D3	PRKD3	single protein	-	1	5.62	-	0	Enzyme	Kinase	Protein Kinase	CAMK protein kinase group	CAMK protein kinase PKD family		Enzymes	Kinases (EC 2.7.x.x)	CAMK: Calcium/calmodulin-dependent protein kinases	Protein kinase D (PKD) family			Metabolism	Metabolism of lipids	Sphingolipid metabolism	Sphingolipid de novo biosynthesis
PD003298	NERATINIB	Serine/threonine-protein kinase 3	STK3	single protein	-	1	7.24	-	0	Enzyme	Kinase	Protein Kinase	STE protein kinase group	STE protein kinase STE20 family	STE protein kinase MST subfamily	Enzymes	Kinases (EC 2.7.x.x)	STE: Homologs of yeast Sterile 7, Sterile 11, Sterile 20 kinases	STE20 family	MST subfamily		Signal Transduction	Signaling by Hippo
PD003298	NERATINIB	Mitogen-activated protein kinase kinase kinase kinase 5	MAP4K5	single protein	-	1	8.54	-	0	Enzyme	Kinase	Protein Kinase	STE protein kinase group	STE protein kinase STE20 family	STE protein kinase KHS subfamily	Enzymes	Kinases (EC 2.7.x.x)	STE: Homologs of yeast Sterile 7, Sterile 11, Sterile 20 kinases	STE20 family	KHS subfamily
PD003298	NERATINIB	Serine/threonine-protein kinase 32B	STK32B	single protein	-	1	5.19	-	0	Enzyme	Kinase	Protein Kinase	AGC protein kinase group	AGC protein kinase YANK family		Enzymes	Kinases (EC 2.7.x.x)	AGC: Containing PKA, PKG, PKC families	YANK family
PD003298	NERATINIB	Tyrosine-protein kinase receptor Tie-1	TIE1	single protein	-	1	6.41	-	0	Enzyme	Kinase	Protein Kinase	TK protein kinase group	Tyrosine protein kinase Tie family		Receptors	Catalytic receptors	Receptor kinases	TK: Tyrosine kinase	Receptor tyrosine kinases (RTKs)	Type XII RTKs: TIE family of angiopoietin receptors
PD003298	NERATINIB	Tyrosine-protein kinase Yes	YES1	single protein	-	1	6.62	-	0	Enzyme	Kinase	Protein Kinase	TK protein kinase group	Tyrosine protein kinase Src family		Receptors	Catalytic receptors	Receptor kinases	TK: Tyrosine kinase	Non-receptor tyrosine kinases (nRTKs)	Src family	Disease	Infectious disease	Parasitic Infection Pathways	Leishmania infection	Leishmania parasite growth and survival	Anti-inflammatory response favouring Leishmania parasite infection	FCGR3A-mediated IL10 synthesis
PD003298	NERATINIB	Serine/threonine-protein kinase SIK2	SIK2	single protein	-	1	5.48	-	0	Enzyme	Kinase	Protein Kinase	CAMK protein kinase group	CAMK protein kinase CAMK1 family	CAMK protein kinase QIK subfamily	Enzymes	Kinases (EC 2.7.x.x)	CAMK: Calcium/calmodulin-dependent protein kinases	CAMK-like (CAMKL) family	QIK subfamily
PD003298	NERATINIB	Serine/threonine-protein kinase 24	STK24	single protein	-	1	8.19	-	0	Enzyme	Kinase	Protein Kinase	STE protein kinase group	STE protein kinase STE20 family	STE protein kinase YSK subfamily	Enzymes	Kinases (EC 2.7.x.x)	STE: Homologs of yeast Sterile 7, Sterile 11, Sterile 20 kinases	STE20 family	YSK subfamily		Programmed Cell Death	Apoptosis	Apoptotic execution phase	Apoptotic cleavage of cellular proteins
PD003298	NERATINIB	Cyclin-dependent kinase 16	CDK16	single protein	-	1	5.64	-	0	Enzyme	Kinase	Protein Kinase	CMGC protein kinase group	CMGC protein kinase CDK family	CMGC protein kinase TAIRE subfamily	Enzymes	Kinases (EC 2.7.x.x)	CMGC: Containing CDK, MAPK, GSK3, CLK families	Cyclin-dependent kinase (CDK) family	TAIRE subfamily
PD003298	NERATINIB	Mitogen-activated protein kinase kinase kinase kinase 3	MAP4K3	single protein	-	1	6.94	-	0	Enzyme	Kinase	Protein Kinase	STE protein kinase group	STE protein kinase STE20 family	STE protein kinase KHS subfamily	Enzymes	Kinases (EC 2.7.x.x)	STE: Homologs of yeast Sterile 7, Sterile 11, Sterile 20 kinases	STE20 family	KHS subfamily
PD003298	NERATINIB	Serine/threonine-protein kinase 17A	STK17A	single protein	-	1	6.47	-	0	Enzyme	Kinase	Protein Kinase	CAMK protein kinase group	CAMK protein kinase DAPK family		Enzymes	Kinases (EC 2.7.x.x)	CAMK: Calcium/calmodulin-dependent protein kinases	Death-associated kinase (DAPK) family
PD003298	NERATINIB	Mitogen-activated protein kinase kinase kinase 10	MAP3K10	single protein	-	1	5.34	-	0	Enzyme	Kinase	Protein Kinase	TKL protein kinase group	TKL protein kinase MLK family	TKL protein kinase MLK subfamily	Receptors	Catalytic receptors	Receptor kinases	TKL: Tyrosine kinase-like	Mixed Lineage Kinase (MLK) family	MLK subfamily
PD003298	NERATINIB	Angiopoietin-1 receptor	TEK	single protein	-	1	5.52	-	0	Enzyme	Kinase	Protein Kinase	TK protein kinase group	Tyrosine protein kinase Tie family		Receptors	Catalytic receptors	Receptor kinases	TK: Tyrosine kinase	Receptor tyrosine kinases (RTKs)	Type XII RTKs: TIE family of angiopoietin receptors	Signal Transduction	MAPK family signaling cascades	MAPK1/MAPK3 signaling	RAF/MAP kinase cascade
PD003298	NERATINIB	Ribosomal protein S6 kinase alpha-1	RPS6KA1	single protein	-	1	5.13	-	0	Enzyme	Kinase	Protein Kinase	AGC protein kinase group	AGC protein kinase RSK family	AGC protein kinase RSK subfamily	Enzymes	Kinases (EC 2.7.x.x)	AGC: Containing PKA, PKG, PKC families	RSK family	RSK subfamily		Immune System	Innate Immune System	Toll-like Receptor Cascades	Toll Like Receptor 5 (TLR5) Cascade	MyD88 cascade initiated on plasma membrane	MAP kinase activation	MAPK targets/ Nuclear events mediated by MAP kinases	CREB phosphorylation
PD003298	NERATINIB	Dual specificity mitogen-activated protein kinase kinase 7	MAP2K7	single protein	-	1	6.28	-	0	Enzyme	Kinase	Protein Kinase	STE protein kinase group	STE protein kinase STE7 family		Enzymes	Kinases (EC 2.7.x.x)	STE: Homologs of yeast Sterile 7, Sterile 11, Sterile 20 kinases	STE7 family			Immune System	Innate Immune System	Toll-like Receptor Cascades	Toll Like Receptor 5 (TLR5) Cascade	MyD88 cascade initiated on plasma membrane	MAP kinase activation	JNK (c-Jun kinases) phosphorylation and activation mediated by activated human TAK1
PD003298	NERATINIB	Wee1-like protein kinase 2	WEE2	single protein	-	1	5.89	-	0	Enzyme	Kinase	Protein Kinase	Other protein kinase group	Other protein kinase WEE family	Other protein kinase WEE1	Receptors	Catalytic receptors	Receptor kinases	Other protein kinases	WEE family
PD003298	NERATINIB	Mitogen-activated protein kinase kinase kinase kinase 4	MAP4K4	single protein	-	1	6.21	-	0	Enzyme	Kinase	Protein Kinase	STE protein kinase group	STE protein kinase STE20 family	STE protein kinase MSN subfamily	Enzymes	Kinases (EC 2.7.x.x)	STE: Homologs of yeast Sterile 7, Sterile 11, Sterile 20 kinases	STE20 family	MSN subfamily		Cellular responses to stimuli	Cellular responses to stress	Cellular Senescence	Oxidative Stress Induced Senescence
PD003298	NERATINIB	Uncharacterized aarF domain-containing protein kinase 5	ADCK5	single protein	-	1	6.1	-	0	Enzyme	Transferase					Enzymes	Kinases (EC 2.7.x.x)	Atypical	ABC1 family	ABC1-B subfamily
PD003298	NERATINIB	Serine/threonine-protein kinase 10	STK10	single protein	-	1	6.68	-	0	Enzyme	Kinase	Protein Kinase	STE protein kinase group	STE protein kinase STE20 family	STE protein kinase SLK subfamily	Enzymes	Kinases (EC 2.7.x.x)	STE: Homologs of yeast Sterile 7, Sterile 11, Sterile 20 kinases	STE20 family	SLK subfamily		Signal Transduction	Signaling by Rho GTPases, Miro GTPases and RHOBTB3	Signaling by Rho GTPases	RHO GTPase cycle	RHOA GTPase cycle
PD003298	NERATINIB	Misshapen-like kinase 1	MINK1	single protein	-	1	7.54	-	0	Enzyme	Kinase	Protein Kinase	STE protein kinase group	STE protein kinase STE20 family	STE protein kinase MSN subfamily	Enzymes	Kinases (EC 2.7.x.x)	STE: Homologs of yeast Sterile 7, Sterile 11, Sterile 20 kinases	STE20 family	MSN subfamily		Cellular responses to stimuli	Cellular responses to stress	Cellular Senescence	Oxidative Stress Induced Senescence
PD003298	NERATINIB	Tyrosine-protein kinase Fes/Fps	FES	single protein	-	1	6.23	-	0	Enzyme	Kinase	Protein Kinase	TK protein kinase group	Tyrosine protein kinase Fer family		Receptors	Catalytic receptors	Receptor kinases	TK: Tyrosine kinase	Non-receptor tyrosine kinases (nRTKs)	Fer family	Developmental Biology	Nervous system development	Axon guidance	Semaphorin interactions	CRMPs in Sema3A signaling
PD003298	NERATINIB	NUAK family SNF1-like kinase 2	NUAK2	single protein	-	1	6.85	-	0	Enzyme	Kinase	Protein Kinase	CAMK protein kinase group	CAMK protein kinase CAMK1 family	CAMK protein kinase NuaK subfamily	Enzymes	Kinases (EC 2.7.x.x)	CAMK: Calcium/calmodulin-dependent protein kinases	CAMK-like (CAMKL) family	NuaK subfamily
PD003298	NERATINIB	Tyrosine-protein kinase JAK3	JAK3	single protein	-	1	5.7	-	0	Enzyme	Kinase	Protein Kinase	TK protein kinase group	Tyrosine protein kinase JakA family		Receptors	Catalytic receptors	Receptor kinases	TK: Tyrosine kinase	Non-receptor tyrosine kinases (nRTKs)	Janus kinase (JakA) family	Disease	Infectious disease	Viral Infection Pathways	SARS-CoV Infections	Potential therapeutics for SARS
PD003298	NERATINIB	ATP-binding cassette sub-family C member 4	ABCC4	single protein	-	0	-	4.64	0	Transporter	Primary active transporter	ATP-binding cassette	ABCC subfamily			Transporters	ATP-binding cassette transporter family	ABCC subfamily				Hemostasis	Platelet activation, signaling and aggregation	Response to elevated platelet cytosolic Ca2+	Platelet degranulation
PD003298	NERATINIB	Bile salt export pump	ABCB11	single protein	-	0	-	4.6	0	Transporter	Primary active transporter	ATP-binding cassette	ABCB subfamily			Transporters	ATP-binding cassette transporter family	ABCB subfamily				Metabolism	Metabolism of lipids	Metabolism of steroids	Bile acid and bile salt metabolism	Synthesis of bile acids and bile salts	Synthesis of bile acids and bile salts via 7alpha-hydroxycholesterol
PD003298	NERATINIB	Insulin-like growth factor 1 receptor	IGF1R	single protein	-	0	-	6.72	0	Enzyme	Kinase	Protein Kinase	TK protein kinase group	Tyrosine protein kinase InsR family		Receptors	Catalytic receptors	Receptor kinases	TK: Tyrosine kinase	Receptor tyrosine kinases (RTKs)	Type II RTKs: Insulin receptor family	Signal Transduction	Signaling by Receptor Tyrosine Kinases	Signaling by Type 1 Insulin-like Growth Factor 1 Receptor (IGF1R)	IGF1R signaling cascade	IRS-related events triggered by IGF1R
PD003304	NELARABINE	DNA polymerase alpha catalytic subunit	POLA1	single protein	inhibitor	1	-	-	0	Enzyme	Transferase											Cell Cycle	Cell Cycle, Mitotic	Mitotic G1 phase and G1/S transition	G1/S Transition	E2F mediated regulation of DNA replication	Inhibition of replication initiation of damaged DNA by RB1/E2F1
PD003312	NILOTINIB	Platelet-derived growth factor receptor alpha	PDGFRA	single protein	-	1	6.94	7.15	0	Enzyme	Kinase	Protein Kinase	TK protein kinase group	Tyrosine protein kinase PDGFR family		Receptors	Catalytic receptors	Receptor kinases	TK: Tyrosine kinase	Receptor tyrosine kinases (RTKs)	Type III RTKs: PDGFR, CSFR, Kit, FLT3 receptor family	Disease	Diseases of signal transduction by growth factor receptors and second messengers	Signaling by PDGFR in disease	Drug resistance of PDGFR mutants	Imatinib-resistant PDGFR mutants
PD003312	NILOTINIB	Carbonic anhydrase 4	CA4	single protein	-	1	6.35	-	0	Enzyme	Lyase					Enzymes	Carbonic anhydrases					Transport of small molecules	O2/CO2 exchange in erythrocytes	Erythrocytes take up carbon dioxide and release oxygen
PD003312	NILOTINIB	Bcr/Abl fusion protein	ABL1,BCR	chimeric protein	-	1	8.43	7.56	0	Enzyme	Kinase	Protein Kinase	Atypical protein kinase group	Atypical protein kinase BCR family
PD003312	NILOTINIB	Tyrosine-protein kinase Blk	BLK	single protein	-	1	6.3	5.89	0	Enzyme	Kinase	Protein Kinase	TK protein kinase group	Tyrosine protein kinase Src family		Receptors	Catalytic receptors	Receptor kinases	TK: Tyrosine kinase	Non-receptor tyrosine kinases (nRTKs)	Src family	Gene expression (Transcription)	RNA Polymerase II Transcription	Generic Transcription Pathway	Transcriptional regulation by RUNX1	RUNX1 regulates transcription of genes involved in BCR signaling
PD003312	NILOTINIB	Mitogen-activated protein kinase 11	MAPK11	single protein	-	1	6.44	-	0	Enzyme	Kinase	Protein Kinase	CMGC protein kinase group	CMGC protein kinase MAPK family	CMGC protein kinase p38 subfamily	Enzymes	Kinases (EC 2.7.x.x)	CMGC: Containing CDK, MAPK, GSK3, CLK families	Mitogen-activated protein kinases (MAP kinases)	p38 subfamily		Immune System	Innate Immune System	Toll-like Receptor Cascades	Toll Like Receptor 5 (TLR5) Cascade	MyD88 cascade initiated on plasma membrane	MAP kinase activation	MAPK targets/ Nuclear events mediated by MAP kinases	Activation of the AP-1 family of transcription factors
PD003312	NILOTINIB	Mitogen-activated protein kinase 9	MAPK9	single protein	-	1	5.24	-	0	Enzyme	Kinase	Protein Kinase	CMGC protein kinase group	CMGC protein kinase MAPK family	CMGC protein kinase JNK subfamily	Enzymes	Kinases (EC 2.7.x.x)	CMGC: Containing CDK, MAPK, GSK3, CLK families	Mitogen-activated protein kinases (MAP kinases)	JNK subfamily		Immune System	Innate Immune System	Toll-like Receptor Cascades	Toll Like Receptor 5 (TLR5) Cascade	MyD88 cascade initiated on plasma membrane	MAP kinase activation	MAPK targets/ Nuclear events mediated by MAP kinases	Activation of the AP-1 family of transcription factors
PD003312	NILOTINIB	Carbonic anhydrase 3	CA3	single protein	-	1	6.35	-	0	Enzyme	Lyase											Metabolism	Reversible hydration of carbon dioxide
PD003312	NILOTINIB	Serine/threonine-protein kinase B-raf	BRAF	single protein	-	1	6.0	-	0	Enzyme	Kinase	Protein Kinase	TKL protein kinase group	TKL protein kinase RAF family		Receptors	Catalytic receptors	Receptor kinases	TKL: Tyrosine kinase-like	RAF family		Signal Transduction	Signaling by Receptor Tyrosine Kinases	Signaling by NTRKs	Signaling by NTRK1 (TRKA)	Signalling to ERKs	Prolonged ERK activation events	ARMS-mediated activation
PD003312	NILOTINIB	Tyrosine-protein kinase Yes	YES1	single protein	-	1	5.96	-	0	Enzyme	Kinase	Protein Kinase	TK protein kinase group	Tyrosine protein kinase Src family		Receptors	Catalytic receptors	Receptor kinases	TK: Tyrosine kinase	Non-receptor tyrosine kinases (nRTKs)	Src family	Disease	Infectious disease	Parasitic Infection Pathways	Leishmania infection	Leishmania parasite growth and survival	Anti-inflammatory response favouring Leishmania parasite infection	FCGR3A-mediated IL10 synthesis
PD003312	NILOTINIB	Serine/threonine-protein kinase MRCK beta	CDC42BPB	single protein	-	1	6.04	-	0	Enzyme	Kinase	Protein Kinase	AGC protein kinase group	AGC protein kinase DMPK family	AGC protein kinase GEK subfamily	Enzymes	Kinases (EC 2.7.x.x)	AGC: Containing PKA, PKG, PKC families	DMPK family	GEK subfamily		Signal Transduction	Signaling by Rho GTPases, Miro GTPases and RHOBTB3	Signaling by Rho GTPases	RHO GTPase cycle	CDC42 GTPase cycle
PD003312	NILOTINIB	Ribosyldihydronicotinamide dehydrogenase [quinone]	NQO2	single protein	-	1	6.12	5.75	0	Enzyme	Oxidoreductase											Metabolism	Biological oxidations	Phase I - Functionalization of compounds
PD003312	NILOTINIB	Platelet-derived growth factor receptor beta	PDGFRB	single protein	-	1	7.41	7.15	0	Enzyme	Kinase	Protein Kinase	TK protein kinase group	Tyrosine protein kinase PDGFR family		Receptors	Catalytic receptors	Receptor kinases	TK: Tyrosine kinase	Receptor tyrosine kinases (RTKs)	Type III RTKs: PDGFR, CSFR, Kit, FLT3 receptor family	Signal Transduction	Intracellular signaling by second messengers	PIP3 activates AKT signaling	Negative regulation of the PI3K/AKT network	PI5P, PP2A and IER3 Regulate PI3K/AKT Signaling
PD003312	NILOTINIB	Macrophage colony-stimulating factor 1 receptor	CSF1R	single protein	-	1	7.35	6.17	0	Enzyme	Kinase	Protein Kinase	TK protein kinase group	Tyrosine protein kinase PDGFR family		Receptors	Catalytic receptors	Receptor kinases	TK: Tyrosine kinase	Receptor tyrosine kinases (RTKs)	Type III RTKs: PDGFR, CSFR, Kit, FLT3 receptor family	Gene expression (Transcription)	RNA Polymerase II Transcription	Generic Transcription Pathway	Transcriptional Regulation by VENTX
PD003312	NILOTINIB	Mitogen-activated protein kinase kinase kinase kinase 1	MAP4K1	single protein	-	1	6.05	-	0	Enzyme	Kinase	Protein Kinase	STE protein kinase group	STE protein kinase STE20 family	STE protein kinase KHS subfamily	Enzymes	Kinases (EC 2.7.x.x)	STE: Homologs of yeast Sterile 7, Sterile 11, Sterile 20 kinases	STE20 family	KHS subfamily
PD003312	NILOTINIB	Carbonic anhydrase 5A, mitochondrial	CA5A	single protein	-	1	5.26	-	0	Enzyme	Lyase					Enzymes	Carbonic anhydrases					Metabolism	Reversible hydration of carbon dioxide
PD003312	NILOTINIB	Carbonic anhydrase 7	CA7	single protein	-	1	7.0	-	0	Enzyme	Lyase					Enzymes	Carbonic anhydrases					Metabolism	Reversible hydration of carbon dioxide
PD003312	NILOTINIB	Ephrin type-B receptor 1	EPHB1	single protein	-	1	5.89	-	0	Enzyme	Kinase	Protein Kinase	TK protein kinase group	Tyrosine protein kinase Eph family		Receptors	Catalytic receptors	Receptor kinases	TK: Tyrosine kinase	Receptor tyrosine kinases (RTKs)	Type XIII RTKs: Ephrin receptor family	Developmental Biology	Nervous system development	Axon guidance	EPH-Ephrin signaling	EPHB-mediated forward signaling
PD003312	NILOTINIB	Receptor-type tyrosine-protein kinase FLT3	FLT3	single protein	-	1	4.71	-	0	Enzyme	Kinase	Protein Kinase	TK protein kinase group	Tyrosine protein kinase PDGFR family		Receptors	Catalytic receptors	Receptor kinases	TK: Tyrosine kinase	Receptor tyrosine kinases (RTKs)	Type III RTKs: PDGFR, CSFR, Kit, FLT3 receptor family	Signal Transduction	Signaling by Receptor Tyrosine Kinases	Signaling by Insulin receptor	Insulin receptor signalling cascade	IRS-mediated signalling	PI3K Cascade
PD003312	NILOTINIB	Phosphatidylinositol 5-phosphate 4-kinase type-2 gamma	PIP4K2C	single protein	-	1	5.06	-	0	Enzyme	Transferase					Enzymes	Kinases (EC 2.7.x.x)	Lipid modifying kinases	Type II PIP kinases (1-phosphatidylinositol-5-phosphate 4-kinase family)			Gene expression (Transcription)	RNA Polymerase II Transcription	Generic Transcription Pathway	Transcriptional Regulation by TP53	Regulation of TP53 Activity	Regulation of TP53 Activity through Acetylation	PI5P Regulates TP53 Acetylation
PD003312	NILOTINIB	Mitogen-activated protein kinase kinase kinase 20	MAP3K20	single protein	-	1	6.97	-	0	Enzyme	Kinase	Protein Kinase	TKL protein kinase group	TKL protein kinase MLK family	TKL protein kinase MLK subfamily	Receptors	Catalytic receptors	Receptor kinases	TKL: Tyrosine kinase-like	Mixed Lineage Kinase (MLK) family	MLK subfamily
PD003312	NILOTINIB	Tyrosine-protein kinase Fyn	FYN	single protein	-	1	5.8	-	0	Enzyme	Kinase	Protein Kinase	TK protein kinase group	Tyrosine protein kinase Src family	Tyrosine protein kinase SrcA	Receptors	Catalytic receptors	Receptor kinases	TK: Tyrosine kinase	Non-receptor tyrosine kinases (nRTKs)	Src family	Disease	Infectious disease	Parasitic Infection Pathways	Leishmania infection	Leishmania parasite growth and survival	Anti-inflammatory response favouring Leishmania parasite infection	FCGR3A-mediated IL10 synthesis
PD003312	NILOTINIB	Proto-oncogene tyrosine-protein kinase LCK	LCK	single protein	-	1	7.15	6.06	0	Enzyme	Kinase	Protein Kinase	TK protein kinase group	Tyrosine protein kinase Src family		Receptors	Catalytic receptors	Receptor kinases	TK: Tyrosine kinase	Non-receptor tyrosine kinases (nRTKs)	Src family	Disease	Infectious disease	Viral Infection Pathways	HIV Infection	Host Interactions of HIV factors	The role of Nef in HIV-1 replication and disease pathogenesis	Nef-mediates down modulation of cell surface receptors by recruiting them to clathrin adapters	Nef Mediated CD4 Down-regulation
PD003312	NILOTINIB	BDNF/NT-3 growth factors receptor	NTRK2	single protein	-	1	6.31	-	0	Enzyme	Kinase	Protein Kinase	TK protein kinase group	Tyrosine protein kinase Trk family		Receptors	Catalytic receptors	Receptor kinases	TK: Tyrosine kinase	Receptor tyrosine kinases (RTKs)	Type VII RTKs: Neurotrophin receptor/Trk family	Signal Transduction	Signaling by Receptor Tyrosine Kinases	Signaling by NTRKs	Signaling by NTRK1 (TRKA)	Activation of TRKA receptors	NGF-independant TRKA activation
PD003312	NILOTINIB	Tyrosine-protein kinase HCK	HCK	single protein	-	1	6.41	5.39	0	Enzyme	Kinase	Protein Kinase	TK protein kinase group	Tyrosine protein kinase Src family		Receptors	Catalytic receptors	Receptor kinases	TK: Tyrosine kinase	Non-receptor tyrosine kinases (nRTKs)	Src family	Disease	Infectious disease	Parasitic Infection Pathways	Leishmania infection	Leishmania parasite growth and survival	Anti-inflammatory response favouring Leishmania parasite infection	FCGR3A-mediated IL10 synthesis
PD003312	NILOTINIB	Tyrosine-protein kinase FRK	FRK	single protein	-	1	6.66	-	0	Enzyme	Kinase	Protein Kinase	TK protein kinase group	Tyrosine protein kinase Src family		Receptors	Catalytic receptors	Receptor kinases	TK: Tyrosine kinase	Non-receptor tyrosine kinases (nRTKs)	Src family	Signal Transduction	Intracellular signaling by second messengers	PIP3 activates AKT signaling	PTEN Regulation	Regulation of PTEN stability and activity
PD003312	NILOTINIB	Tyrosine-protein kinase ABL1	ABL1	single protein	inhibitor	1	7.8	7.55	0	Enzyme	Kinase	Protein Kinase	TK protein kinase group	Tyrosine protein kinase Abl family		Receptors	Catalytic receptors	Receptor kinases	TK: Tyrosine kinase	Non-receptor tyrosine kinases (nRTKs)	Abl family	Disease	Infectious disease	Parasitic Infection Pathways	Leishmania infection	Parasite infection	Leishmania phagocytosis	FCGR3A-mediated phagocytosis
PD003312	NILOTINIB	Mast/stem cell growth factor receptor Kit	KIT	single protein	inhibitor;antagonist	1	7.08	6.73	0	Enzyme	Kinase	Protein Kinase	TK protein kinase group	Tyrosine protein kinase PDGFR family		Receptors	Catalytic receptors	Receptor kinases	TK: Tyrosine kinase	Receptor tyrosine kinases (RTKs)	Type III RTKs: PDGFR, CSFR, Kit, FLT3 receptor family	Disease	Diseases of signal transduction by growth factor receptors and second messengers	Signaling by KIT in disease	Drug resistance of KIT mutants	Dasatinib-resistant KIT mutants
PD003312	NILOTINIB	Discoidin domain-containing receptor 2	DDR2	single protein	inhibitor	1	9.3	7.06	0	Enzyme	Kinase	Protein Kinase	TK protein kinase group	Tyrosine protein kinase DDR family		Receptors	Catalytic receptors	Receptor kinases	TK: Tyrosine kinase	Receptor tyrosine kinases (RTKs)	Type XVI RTKs: DDR (collagen receptor) family	Extracellular matrix organization	Non-integrin membrane-ECM interactions
PD003312	NILOTINIB	Angiopoietin-1 receptor	TEK	single protein	-	1	6.0	-	0	Enzyme	Kinase	Protein Kinase	TK protein kinase group	Tyrosine protein kinase Tie family		Receptors	Catalytic receptors	Receptor kinases	TK: Tyrosine kinase	Receptor tyrosine kinases (RTKs)	Type XII RTKs: TIE family of angiopoietin receptors	Signal Transduction	MAPK family signaling cascades	MAPK1/MAPK3 signaling	RAF/MAP kinase cascade
PD003312	NILOTINIB	Epithelial discoidin domain-containing receptor 1	DDR1	single protein	inhibitor	1	7.37	7.2	0	Enzyme	Kinase	Protein Kinase	TK protein kinase group	Tyrosine protein kinase DDR family		Receptors	Catalytic receptors	Receptor kinases	TK: Tyrosine kinase	Receptor tyrosine kinases (RTKs)	Type XVI RTKs: DDR (collagen receptor) family	Extracellular matrix organization	Non-integrin membrane-ECM interactions
PD003312	NILOTINIB	Ephrin type-B receptor 4	EPHB4	single protein	-	1	6.14	-	0	Enzyme	Kinase	Protein Kinase	TK protein kinase group	Tyrosine protein kinase Eph family		Receptors	Catalytic receptors	Receptor kinases	TK: Tyrosine kinase	Receptor tyrosine kinases (RTKs)	Type XIII RTKs: Ephrin receptor family	Developmental Biology	Nervous system development	Axon guidance	EPH-Ephrin signaling	EPHB-mediated forward signaling
PD003312	NILOTINIB	Tyrosine-protein kinase ABL2	ABL2	single protein	-	1	7.06	-	0	Enzyme	Kinase	Protein Kinase	TK protein kinase group	Tyrosine protein kinase Abl family		Receptors	Catalytic receptors	Receptor kinases	TK: Tyrosine kinase	Non-receptor tyrosine kinases (nRTKs)	Abl family	Developmental Biology	Nervous system development	Axon guidance	Signaling by ROBO receptors	Role of ABL in ROBO-SLIT signaling
PD003312	NILOTINIB	PCSK9/LDLR	LDLR,PCSK9	protein-protein interaction	-	1	5.01	-	0	Enzyme	Protease	Serine protease	Serine protease SB clan	Serine protease S8A subfamily
PD003312	NILOTINIB	Ephrin type-A receptor 6	EPHA6	single protein	-	1	6.19	-	0	Enzyme	Kinase	Protein Kinase	TK protein kinase group	Tyrosine protein kinase Eph family		Receptors	Catalytic receptors	Receptor kinases	TK: Tyrosine kinase	Receptor tyrosine kinases (RTKs)	Type XIII RTKs: Ephrin receptor family	Developmental Biology	Nervous system development	Axon guidance	EPH-Ephrin signaling	EPHA-mediated growth cone collapse
PD003312	NILOTINIB	RAF proto-oncogene serine/threonine-protein kinase	RAF1	single protein	-	1	5.68	-	0	Enzyme	Kinase	Protein Kinase	TKL protein kinase group	TKL protein kinase RAF family		Receptors	Catalytic receptors	Receptor kinases	TKL: Tyrosine kinase-like	RAF family		Signal Transduction	MAPK family signaling cascades	MAPK1/MAPK3 signaling	RAF/MAP kinase cascade	Negative regulation of MAPK pathway	Negative feedback regulation of MAPK pathway
PD003312	NILOTINIB	Proto-oncogene tyrosine-protein kinase Src	SRC	single protein	-	1	5.72	6.33	0	Enzyme	Kinase	Protein Kinase	TK protein kinase group	Tyrosine protein kinase Src family		Receptors	Catalytic receptors	Receptor kinases	TK: Tyrosine kinase	Non-receptor tyrosine kinases (nRTKs)	Src family	Disease	Infectious disease	Parasitic Infection Pathways	Leishmania infection	Leishmania parasite growth and survival	Anti-inflammatory response favouring Leishmania parasite infection	FCGR3A-mediated IL10 synthesis
PD003312	NILOTINIB	Carbonic anhydrase 9	CA9	single protein	-	1	7.38	-	0	Enzyme	Lyase					Enzymes	Carbonic anhydrases					Cellular responses to stimuli	Cellular responses to stress	Cellular response to hypoxia	Regulation of gene expression by Hypoxia-inducible Factor
PD003312	NILOTINIB	Carbonic anhydrase 12	CA12	single protein	-	1	6.52	-	0	Enzyme	Lyase					Enzymes	Carbonic anhydrases					Metabolism	Reversible hydration of carbon dioxide
PD003312	NILOTINIB	Ephrin type-B receptor 6	EPHB6	single protein	-	1	6.3	-	0	Membrane receptor						Receptors	Catalytic receptors	Receptor kinases	TK: Tyrosine kinase	Receptor tyrosine kinases (RTKs)	Type XIII RTKs: Ephrin receptor family	Developmental Biology	Nervous system development	Axon guidance	EPH-Ephrin signaling	EPHB-mediated forward signaling
PD003312	NILOTINIB	Serine/threonine-protein kinase TAO3	TAOK3	single protein	-	1	5.77	-	0	Enzyme	Kinase	Protein Kinase	STE protein kinase group	STE protein kinase STE20 family	STE protein kinase TAO subfamily	Enzymes	Kinases (EC 2.7.x.x)	STE: Homologs of yeast Sterile 7, Sterile 11, Sterile 20 kinases	STE20 family	TAO subfamily		Signal Transduction	Signaling by Rho GTPases, Miro GTPases and RHOBTB3	Signaling by Rho GTPases	RHO GTPase cycle	RAC1 GTPase cycle
PD003312	NILOTINIB	Ephrin type-B receptor 2	EPHB2	single protein	-	1	6.19	-	0	Enzyme	Kinase	Protein Kinase	TK protein kinase group	Tyrosine protein kinase Eph family		Receptors	Catalytic receptors	Receptor kinases	TK: Tyrosine kinase	Receptor tyrosine kinases (RTKs)	Type XIII RTKs: Ephrin receptor family	Developmental Biology	Nervous system development	Axon guidance	EPH-Ephrin signaling	EPHB-mediated forward signaling
PD003312	NILOTINIB	Ephrin type-A receptor 8	EPHA8	single protein	-	1	7.43	-	0	Enzyme	Kinase	Protein Kinase	TK protein kinase group	Tyrosine protein kinase Eph family		Receptors	Catalytic receptors	Receptor kinases	TK: Tyrosine kinase	Receptor tyrosine kinases (RTKs)	Type XIII RTKs: Ephrin receptor family	Developmental Biology	Nervous system development	Axon guidance	EPH-Ephrin signaling	EPHA-mediated growth cone collapse
PD003312	NILOTINIB	Proto-oncogene tyrosine-protein kinase receptor Ret	RET	single protein	-	1	6.01	-	0	Enzyme	Kinase	Protein Kinase	TK protein kinase group	Tyrosine protein kinase Ret family		Receptors	Catalytic receptors	Receptor kinases	TK: Tyrosine kinase	Receptor tyrosine kinases (RTKs)	Type XIV RTKs: RET	Gene expression (Transcription)	RNA Polymerase II Transcription	Generic Transcription Pathway	Transcriptional Regulation by NPAS4	NPAS4 regulates expression of target genes
PD003312	NILOTINIB	Mitogen-activated protein kinase 14	MAPK14	single protein	-	1	6.34	5.34	0	Enzyme	Kinase	Protein Kinase	CMGC protein kinase group	CMGC protein kinase MAPK family	CMGC protein kinase p38 subfamily	Enzymes	Kinases (EC 2.7.x.x)	CMGC: Containing CDK, MAPK, GSK3, CLK families	Mitogen-activated protein kinases (MAP kinases)	p38 subfamily		Immune System	Innate Immune System	Toll-like Receptor Cascades	Toll Like Receptor 5 (TLR5) Cascade	MyD88 cascade initiated on plasma membrane	MAP kinase activation	MAPK targets/ Nuclear events mediated by MAP kinases	Activation of the AP-1 family of transcription factors
PD003312	NILOTINIB	Ephrin type-A receptor 5	EPHA5	single protein	-	1	5.72	-	0	Enzyme	Kinase	Protein Kinase	TK protein kinase group	Tyrosine protein kinase Eph family		Receptors	Catalytic receptors	Receptor kinases	TK: Tyrosine kinase	Receptor tyrosine kinases (RTKs)	Type XIII RTKs: Ephrin receptor family	Developmental Biology	Nervous system development	Axon guidance	EPH-Ephrin signaling	EPHA-mediated growth cone collapse
PD003312	NILOTINIB	Carbonic anhydrase 1	CA1	single protein	-	1	7.53	-	0	Enzyme	Lyase					Enzymes	Carbonic anhydrases					Immune System	Cytokine Signaling in Immune system	Signaling by Interleukins	Interleukin-12 family signaling	Interleukin-12 signaling	Gene and protein expression by JAK-STAT signaling after Interleukin-12 stimulation
PD003312	NILOTINIB	Breakpoint cluster region protein	BCR	single protein	-	1	6.19	-	0	Enzyme	Kinase	Protein Kinase	Atypical protein kinase group	Atypical protein kinase BCR family		Enzymes	Kinases (EC 2.7.x.x)	Atypical	BCR family			Disease	Diseases of signal transduction by growth factor receptors and second messengers	Signaling by FGFR in disease	Signaling by FGFR1 in disease	FGFR1 mutant receptor activation	Signaling by cytosolic FGFR1 fusion mutants
PD003312	NILOTINIB	Ferrochelatase, mitochondrial	FECH	single protein	-	1	5.38	-	0	Enzyme	Lyase											Metabolism	Metabolism of porphyrins	Heme biosynthesis
PD003312	NILOTINIB	Cytochrome P450 3A4	CYP3A4	single protein	-	1	6.24	-	0	Enzyme	Cytochrome P450	Cytochrome P450 family 3	Cytochrome P450 family 3A	Cytochrome P450 3A4		Enzymes	Cytochrome P450	CYP3 family				Metabolism	Metabolism of lipids	Biosynthesis of specialized proresolving mediators (SPMs)	Biosynthesis of DHA-derived SPMs	Biosynthesis of maresins	Biosynthesis of maresin-like SPMs
PD003312	NILOTINIB	Carbonic anhydrase 14	CA14	single protein	-	1	6.65	-	0	Enzyme	Lyase					Enzymes	Carbonic anhydrases					Metabolism	Reversible hydration of carbon dioxide
PD003312	NILOTINIB	Ephrin type-A receptor 4	EPHA4	single protein	-	1	6.48	-	0	Enzyme	Kinase	Protein Kinase	TK protein kinase group	Tyrosine protein kinase Eph family		Receptors	Catalytic receptors	Receptor kinases	TK: Tyrosine kinase	Receptor tyrosine kinases (RTKs)	Type XIII RTKs: Ephrin receptor family	Developmental Biology	Nervous system development	Axon guidance	EPH-Ephrin signaling	EPHA-mediated growth cone collapse
PD003312	NILOTINIB	Serine/threonine-protein kinase TNNI3K	TNNI3K	single protein	-	1	6.44	-	0	Enzyme	Kinase	Protein Kinase	TKL protein kinase group	TKL protein kinase MLK family	TKL protein kinase HH498 subfamily	Receptors	Catalytic receptors	Receptor kinases	TKL: Tyrosine kinase-like	Mixed Lineage Kinase (MLK) family	HH498 subfamily
PD003312	NILOTINIB	Tyrosine-protein kinase receptor Tie-1	TIE1	single protein	-	1	6.0	-	0	Enzyme	Kinase	Protein Kinase	TK protein kinase group	Tyrosine protein kinase Tie family		Receptors	Catalytic receptors	Receptor kinases	TK: Tyrosine kinase	Receptor tyrosine kinases (RTKs)	Type XII RTKs: TIE family of angiopoietin receptors
PD003312	NILOTINIB	Receptor-interacting serine/threonine-protein kinase 3	RIPK3	single protein	-	1	5.89	-	0	Enzyme	Kinase	Protein Kinase	TKL protein kinase group			Receptors	Catalytic receptors	Receptor kinases	TKL: Tyrosine kinase-like	Receptor interacting protein kinase (RIPK) family		Disease	Infectious disease	Viral Infection Pathways	SARS-CoV Infections	SARS-CoV-1 Infection	SARS-CoV-1-host interactions	SARS-CoV-1 activates/modulates innate immune responses
PD003312	NILOTINIB	Dual specificity protein kinase CLK4	CLK4	single protein	-	1	5.15	-	0	Enzyme	Kinase	Protein Kinase	CMGC protein kinase group	CMGC protein kinase CLK family		Enzymes	Kinases (EC 2.7.x.x)	CMGC: Containing CDK, MAPK, GSK3, CLK families	CLK family
PD003312	NILOTINIB	Dual specificity protein kinase CLK1	CLK1	single protein	-	1	5.68	-	0	Enzyme	Kinase	Protein Kinase	CMGC protein kinase group	CMGC protein kinase CLK family		Enzymes	Kinases (EC 2.7.x.x)	CMGC: Containing CDK, MAPK, GSK3, CLK families	CLK family
PD003312	NILOTINIB	Ephrin type-B receptor 3	EPHB3	single protein	-	1	6.0	-	0	Enzyme	Kinase	Protein Kinase	TK protein kinase group	Tyrosine protein kinase Eph family		Receptors	Catalytic receptors	Receptor kinases	TK: Tyrosine kinase	Receptor tyrosine kinases (RTKs)	Type XIII RTKs: Ephrin receptor family	Developmental Biology	Nervous system development	Axon guidance	EPH-Ephrin signaling	EPHB-mediated forward signaling
PD003312	NILOTINIB	Tyrosine-protein kinase Lyn	LYN	single protein	-	1	5.89	-	0	Enzyme	Kinase	Protein Kinase	TK protein kinase group	Tyrosine protein kinase Src family		Receptors	Catalytic receptors	Receptor kinases	TK: Tyrosine kinase	Non-receptor tyrosine kinases (nRTKs)	Src family	Disease	Infectious disease	Parasitic Infection Pathways	Leishmania infection	Leishmania parasite growth and survival	Anti-inflammatory response favouring Leishmania parasite infection	FCGR3A-mediated IL10 synthesis
PD003312	NILOTINIB	Mitogen-activated protein kinase 8	MAPK8	single protein	-	1	6.35	-	0	Enzyme	Kinase	Protein Kinase	CMGC protein kinase group	CMGC protein kinase MAPK family	CMGC protein kinase JNK subfamily	Enzymes	Kinases (EC 2.7.x.x)	CMGC: Containing CDK, MAPK, GSK3, CLK families	Mitogen-activated protein kinases (MAP kinases)	JNK subfamily		Immune System	Innate Immune System	Toll-like Receptor Cascades	Toll Like Receptor 5 (TLR5) Cascade	MyD88 cascade initiated on plasma membrane	MAP kinase activation	MAPK targets/ Nuclear events mediated by MAP kinases	Activation of the AP-1 family of transcription factors
PD003312	NILOTINIB	Mitogen-activated protein kinase 10	MAPK10	single protein	-	1	5.7	-	0	Enzyme	Kinase	Protein Kinase	CMGC protein kinase group	CMGC protein kinase MAPK family	CMGC protein kinase JNK subfamily	Enzymes	Kinases (EC 2.7.x.x)	CMGC: Containing CDK, MAPK, GSK3, CLK families	Mitogen-activated protein kinases (MAP kinases)	JNK subfamily		Immune System	Innate Immune System	Toll-like Receptor Cascades	Toll Like Receptor 5 (TLR5) Cascade	MyD88 cascade initiated on plasma membrane	MAP kinase activation	MAPK targets/ Nuclear events mediated by MAP kinases	Activation of the AP-1 family of transcription factors
PD003312	NILOTINIB	Serine/threonine-protein kinase TAO1	TAOK1	single protein	-	1	5.33	-	0	Enzyme	Kinase	Protein Kinase	STE protein kinase group	STE protein kinase STE20 family	STE protein kinase TAO subfamily	Enzymes	Kinases (EC 2.7.x.x)	STE: Homologs of yeast Sterile 7, Sterile 11, Sterile 20 kinases	STE20 family	TAO subfamily		Cell Cycle	Cell Cycle, Mitotic	M Phase	Mitotic Metaphase and Anaphase	Mitotic Anaphase	Separation of Sister Chromatids
PD003312	NILOTINIB	Calcium-dependent protein kinase 1	CDPK1	single protein	-	0	6.1	-	0	Enzyme	Kinase	Protein Kinase
PD003312	NILOTINIB	Serine/threonine-protein kinase 10	STK10	single protein	-	1	5.17	-	0	Enzyme	Kinase	Protein Kinase	STE protein kinase group	STE protein kinase STE20 family	STE protein kinase SLK subfamily	Enzymes	Kinases (EC 2.7.x.x)	STE: Homologs of yeast Sterile 7, Sterile 11, Sterile 20 kinases	STE20 family	SLK subfamily		Signal Transduction	Signaling by Rho GTPases, Miro GTPases and RHOBTB3	Signaling by Rho GTPases	RHO GTPase cycle	RHOA GTPase cycle
PD003312	NILOTINIB	Potassium voltage-gated channel subfamily H member 2	KCNH2	single protein	-	1	6.62	4.2	0	Ion channel	Voltage-gated ion channel	Potassium channels	Voltage-gated potassium channel			Ion channels	Voltage-gated ion channels	Potassium channels	Voltage-gated potassium channels (K<sub>v</sub>)			Muscle contraction	Cardiac conduction	Phase 3 - rapid repolarisation
PD003312	NILOTINIB	Integrin-linked protein kinase	ILK	single protein	-	1	7.7	-	0	Enzyme	Kinase	Protein Kinase	TKL protein kinase group	TKL protein kinase MLK family	TKL protein kinase ILK subfamily	Receptors	Catalytic receptors	Receptor kinases	TKL: Tyrosine kinase-like	Mixed Lineage Kinase (MLK) family	ILK subfamily	Cell-Cell communication	Cell junction organization	Cell-extracellular matrix interactions	Localization of the PINCH-ILK-PARVIN complex to focal adhesions
PD003312	NILOTINIB	Broad substrate specificity ATP-binding cassette transporter ABCG2	ABCG2	single protein	-	1	5.6	-	0	Transporter	Primary active transporter	ATP-binding cassette	ABCG subfamily			Transporters	ATP-binding cassette transporter family	ABCG subfamily				Drug ADME	Abacavir ADME	Abacavir transmembrane transport
PD003312	NILOTINIB	NT-3 growth factor receptor	NTRK3	single protein	-	1	6.22	-	0	Enzyme	Kinase	Protein Kinase	TK protein kinase group	Tyrosine protein kinase Trk family		Receptors	Catalytic receptors	Receptor kinases	TK: Tyrosine kinase	Receptor tyrosine kinases (RTKs)	Type VII RTKs: Neurotrophin receptor/Trk family	Signal Transduction	Signaling by Receptor Tyrosine Kinases	Signaling by NTRKs	Signaling by NTRK3 (TRKC)	Activated NTRK3 signals through PI3K
PD003312	NILOTINIB	Phosphorylase b kinase gamma catalytic chain, liver/testis isoform	PHKG2	single protein	-	1	6.48	-	0	Enzyme	Kinase	Protein Kinase	CAMK protein kinase group	CAMK protein kinase PHk family		Enzymes	Kinases (EC 2.7.x.x)	CAMK: Calcium/calmodulin-dependent protein kinases	Phosphorylase kinase (PHK) family			Metabolism	Metabolism of carbohydrates	Glycogen metabolism	Glycogen breakdown (glycogenolysis)
PD003312	NILOTINIB	Carbonic anhydrase 5B, mitochondrial	CA5B	single protein	-	1	4.83	-	0	Enzyme	Lyase											Metabolism	Reversible hydration of carbon dioxide
PD003312	NILOTINIB	Carbonic anhydrase 13	CA13	single protein	-	0	5.33	-	0	Enzyme	Lyase					Enzymes	Carbonic anhydrases					Metabolism	Reversible hydration of carbon dioxide
PD003312	NILOTINIB	Ephrin type-A receptor 3	EPHA3	single protein	-	1	6.96	-	0	Enzyme	Kinase	Protein Kinase	TK protein kinase group	Tyrosine protein kinase Eph family		Receptors	Catalytic receptors	Receptor kinases	TK: Tyrosine kinase	Receptor tyrosine kinases (RTKs)	Type XIII RTKs: Ephrin receptor family	Developmental Biology	Nervous system development	Axon guidance	EPH-Ephrin signaling	EPHA-mediated growth cone collapse
PD003312	NILOTINIB	Tyrosine-protein kinase Fgr	FGR	single protein	-	1	6.5	-	0	Enzyme	Kinase	Protein Kinase	TK protein kinase group	Tyrosine protein kinase Src family		Receptors	Catalytic receptors	Receptor kinases	TK: Tyrosine kinase	Non-receptor tyrosine kinases (nRTKs)	Src family	Disease	Infectious disease	Parasitic Infection Pathways	Leishmania infection	Leishmania parasite growth and survival	Anti-inflammatory response favouring Leishmania parasite infection	FCGR3A-mediated IL10 synthesis
PD003312	NILOTINIB	Carbonic anhydrase 2	CA2	single protein	-	1	8.39	-	0	Enzyme	Lyase					Enzymes	Carbonic anhydrases					Transport of small molecules	O2/CO2 exchange in erythrocytes	Erythrocytes take up carbon dioxide and release oxygen
PD003312	NILOTINIB	Ephrin type-A receptor 2	EPHA2	single protein	-	1	6.38	-	0	Enzyme	Kinase	Protein Kinase	TK protein kinase group	Tyrosine protein kinase Eph family		Receptors	Catalytic receptors	Receptor kinases	TK: Tyrosine kinase	Receptor tyrosine kinases (RTKs)	Type XIII RTKs: Ephrin receptor family	Developmental Biology	Nervous system development	Axon guidance	EPH-Ephrin signaling	EPHA-mediated growth cone collapse
PD003312	NILOTINIB	Ephrin type-A receptor 1	EPHA1	single protein	-	1	6.23	-	0	Enzyme	Kinase	Protein Kinase	TK protein kinase group	Tyrosine protein kinase Eph family		Receptors	Catalytic receptors	Receptor kinases	TK: Tyrosine kinase	Receptor tyrosine kinases (RTKs)	Type XIII RTKs: Ephrin receptor family	Developmental Biology	Nervous system development	Axon guidance	EPH-Ephrin signaling	EPHA-mediated growth cone collapse
PD003312	NILOTINIB	Carbonic anhydrase 6	CA6	single protein	-	1	6.34	-	0	Enzyme	Lyase											Metabolism	Reversible hydration of carbon dioxide
PD003312	NILOTINIB	Carbonic anhydrase 15	CA15	single protein	-	0	7.1	-	0	Enzyme	Lyase
PD003312	NILOTINIB	Tyrosine-protein kinase CSK	CSK	single protein	-	1	5.62	-	0	Enzyme	Kinase	Protein Kinase	TK protein kinase group	Tyrosine protein kinase Csk family		Receptors	Catalytic receptors	Receptor kinases	TK: Tyrosine kinase	Non-receptor tyrosine kinases (nRTKs)	Csk family	Disease	Diseases of signal transduction by growth factor receptors and second messengers	Oncogenic MAPK signaling	Signaling by RAS mutants	Signaling downstream of RAS mutants
PD003312	NILOTINIB	Dual specificity mitogen-activated protein kinase kinase 5	MAP2K5	single protein	-	1	6.72	-	0	Enzyme	Kinase	Protein Kinase	STE protein kinase group	STE protein kinase STE7 family		Enzymes	Kinases (EC 2.7.x.x)	STE: Homologs of yeast Sterile 7, Sterile 11, Sterile 20 kinases	STE7 family			Signal Transduction	Signaling by Receptor Tyrosine Kinases	Signaling by NTRKs	Signaling by NTRK1 (TRKA)	Signalling to ERK5
PD003312	NILOTINIB	Voltage-gated L-type calcium channel	CACNA1C,CACNA1D,CACNA1F,CACNA1S	protein family	-	0	-	5.33	0	Ion channel	Voltage-gated ion channel	Voltage-gated calcium channel
PD003326	CRIZOTINIB	Mitogen-activated protein kinase 7	MAPK7	single protein	-	1	6.29	-	0	Enzyme	Kinase	Protein Kinase	CMGC protein kinase group	CMGC protein kinase MAPK family	CMGC protein kinase ERK5	Enzymes	Kinases (EC 2.7.x.x)	CMGC: Containing CDK, MAPK, GSK3, CLK families	Mitogen-activated protein kinases (MAP kinases)	ERK subfamily		Immune System	Innate Immune System	Toll-like Receptor Cascades	Toll Like Receptor 5 (TLR5) Cascade	MyD88 cascade initiated on plasma membrane	MAP kinase activation	MAPK targets/ Nuclear events mediated by MAP kinases	ERK/MAPK targets	ERKs are inactivated
PD003326	CRIZOTINIB	Proto-oncogene tyrosine-protein kinase ROS	ROS1	single protein	inhibitor	1	8.17	-	0	Enzyme	Kinase	Protein Kinase	TK protein kinase group	Tyrosine protein kinase Sev family		Receptors	Catalytic receptors	Receptor kinases	TK: Tyrosine kinase	Receptor tyrosine kinases (RTKs)	Type XVII RTKs: ROS receptors
PD003326	CRIZOTINIB	Interleukin-1 receptor-associated kinase 3	IRAK3	single protein	-	1	6.86	-	0	Enzyme	Kinase	Protein Kinase	TKL protein kinase group	TKL protein kinase IRAK family		Receptors	Catalytic receptors	Receptor kinases	TKL: Tyrosine kinase-like	Interleukin-1 receptor-associated kinase (IRAK) family		Immune System	Innate Immune System	Toll-like Receptor Cascades	Toll Like Receptor 2 (TLR2) Cascade	Toll Like Receptor TLR6:TLR2 Cascade	MyD88:MAL(TIRAP) cascade initiated on plasma membrane
PD003326	CRIZOTINIB	Mitogen-activated protein kinase kinase kinase 19	MAP3K19	single protein	-	1	6.01	-	0	Enzyme	Kinase	Protein Kinase	STE protein kinase group	STE protein kinase STE11 family		Enzymes	Kinases (EC 2.7.x.x)	STE: Homologs of yeast Sterile 7, Sterile 11, Sterile 20 kinases	STE20 family	STE20 subfamily
PD003326	CRIZOTINIB	ALK tyrosine kinase receptor	ALK	single protein	inhibitor	1	9.0	6.43	0	Enzyme	Kinase	Protein Kinase	TKL protein kinase group	TKL protein kinase STKR family	TKL protein kinase STKR Type 1 subfamily	Receptors	Catalytic receptors	Receptor kinases	TK: Tyrosine kinase	Receptor tyrosine kinases (RTKs)	Type XIX RTKs: Leukocyte tyrosine kinase (LTK) receptor family	Disease	Diseases of signal transduction by growth factor receptors and second messengers	Signaling by ALK in cancer	Drug resistance of ALK mutants	alectinib-resistant ALK mutants
PD003326	CRIZOTINIB	Tyrosine-protein kinase ABL1	ABL1	single protein	-	1	7.0	5.94	0	Enzyme	Kinase	Protein Kinase	TK protein kinase group	Tyrosine protein kinase Abl family		Receptors	Catalytic receptors	Receptor kinases	TK: Tyrosine kinase	Non-receptor tyrosine kinases (nRTKs)	Abl family	Disease	Infectious disease	Parasitic Infection Pathways	Leishmania infection	Parasite infection	Leishmania phagocytosis	FCGR3A-mediated phagocytosis
PD003326	CRIZOTINIB	Proto-oncogene tyrosine-protein kinase receptor Ret	RET	single protein	-	1	5.78	-	0	Enzyme	Kinase	Protein Kinase	TK protein kinase group	Tyrosine protein kinase Ret family		Receptors	Catalytic receptors	Receptor kinases	TK: Tyrosine kinase	Receptor tyrosine kinases (RTKs)	Type XIV RTKs: RET	Gene expression (Transcription)	RNA Polymerase II Transcription	Generic Transcription Pathway	Transcriptional Regulation by NPAS4	NPAS4 regulates expression of target genes
PD003326	CRIZOTINIB	Inhibitor of nuclear factor kappa-B kinase subunit beta	IKBKB	single protein	-	1	5.26	-	0	Enzyme	Kinase	Protein Kinase	Other protein kinase group	Other protein kinase IKK family		Receptors	Catalytic receptors	Receptor kinases	Other protein kinases	IKK family		Disease	Infectious disease	Viral Infection Pathways	SARS-CoV Infections	SARS-CoV-2 Infection	SARS-CoV-2-host interactions	SARS-CoV-2 activates/modulates innate and adaptive immune responses
PD003326	CRIZOTINIB	Serine/threonine-protein kinase 35	STK35	single protein	-	1	6.21	-	0	Enzyme	Kinase	Protein Kinase	Other protein kinase group	Other protein kinase NKF4 family		Receptors	Catalytic receptors	Receptor kinases	Other protein kinases	NKF4 family
PD003326	CRIZOTINIB	Mitogen-activated protein kinase kinase kinase kinase 3	MAP4K3	single protein	-	1	7.12	5.77	0	Enzyme	Kinase	Protein Kinase	STE protein kinase group	STE protein kinase STE20 family	STE protein kinase KHS subfamily	Enzymes	Kinases (EC 2.7.x.x)	STE: Homologs of yeast Sterile 7, Sterile 11, Sterile 20 kinases	STE20 family	KHS subfamily
PD003326	CRIZOTINIB	Receptor-interacting serine/threonine-protein kinase 1	RIPK1	single protein	-	1	5.84	-	0	Enzyme	Kinase	Protein Kinase	TKL protein kinase group	TKL protein kinase RIPK family		Receptors	Catalytic receptors	Receptor kinases	TKL: Tyrosine kinase-like	Receptor interacting protein kinase (RIPK) family		Disease	Infectious disease	Viral Infection Pathways	SARS-CoV Infections	SARS-CoV-1 Infection	SARS-CoV-1-host interactions	SARS-CoV-1-mediated effects on programmed cell death
PD003326	CRIZOTINIB	TGF-beta receptor type-1	TGFBR1	single protein	-	1	5.73	-	0	Enzyme	Kinase	Protein Kinase	TKL protein kinase group	TKL protein kinase STKR family	TKL protein kinase STKR Type 1 subfamily	Receptors	Catalytic receptors	Receptor kinases	TKL: Tyrosine kinase-like	Receptor serine/threonine kinase (RSTK) family	Type I receptor serine/threonine kinases	Disease	Diseases of signal transduction by growth factor receptors and second messengers	Signaling by TGF-beta Receptor Complex in Cancer	Loss of Function of SMAD2/3 in Cancer	SMAD2/3 Phosphorylation Motif Mutants in Cancer
PD003326	CRIZOTINIB	Mitogen-activated protein kinase kinase kinase 13	MAP3K13	single protein	-	1	6.64	-	0	Enzyme	Kinase	Protein Kinase	TKL protein kinase group	TKL protein kinase MLK family	TKL protein kinase LZK subfamily	Receptors	Catalytic receptors	Receptor kinases	TKL: Tyrosine kinase-like	Mixed Lineage Kinase (MLK) family	LZK subfamily
PD003326	CRIZOTINIB	Receptor-interacting serine/threonine-protein kinase 3	RIPK3	single protein	-	1	5.17	-	0	Enzyme	Kinase	Protein Kinase	TKL protein kinase group			Receptors	Catalytic receptors	Receptor kinases	TKL: Tyrosine kinase-like	Receptor interacting protein kinase (RIPK) family		Disease	Infectious disease	Viral Infection Pathways	SARS-CoV Infections	SARS-CoV-1 Infection	SARS-CoV-1-host interactions	SARS-CoV-1 activates/modulates innate immune responses
PD003326	CRIZOTINIB	Mixed lineage kinase domain-like protein	MLKL	single protein	-	1	6.66	-	0	Unclassified protein						Receptors	Catalytic receptors	Receptor kinases	TKL: Tyrosine kinase-like	TKL-unique family		Disease	Diseases of programmed cell death	Defective RIPK1-mediated regulated necrosis	Microbial modulation of RIPK1-mediated regulated necrosis
PD003326	CRIZOTINIB	Macrophage-stimulating protein receptor	MST1R	single protein	inhibitor	1	6.91	7.1	0	Enzyme	Kinase	Protein Kinase	TK protein kinase group	Tyrosine protein kinase Met family		Receptors	Catalytic receptors	Receptor kinases	TK: Tyrosine kinase	Receptor tyrosine kinases (RTKs)	Type X RTKs: HGF (hepatocyte growth factor) receptor family	Signal Transduction	Signaling by Receptor Tyrosine Kinases	Signaling by MST1
PD003326	CRIZOTINIB	Tyrosine-protein kinase Fyn	FYN	single protein	-	1	5.89	-	0	Enzyme	Kinase	Protein Kinase	TK protein kinase group	Tyrosine protein kinase Src family	Tyrosine protein kinase SrcA	Receptors	Catalytic receptors	Receptor kinases	TK: Tyrosine kinase	Non-receptor tyrosine kinases (nRTKs)	Src family	Disease	Infectious disease	Parasitic Infection Pathways	Leishmania infection	Leishmania parasite growth and survival	Anti-inflammatory response favouring Leishmania parasite infection	FCGR3A-mediated IL10 synthesis
PD003326	CRIZOTINIB	Insulin-like growth factor 1 receptor	IGF1R	single protein	-	1	6.48	-	0	Enzyme	Kinase	Protein Kinase	TK protein kinase group	Tyrosine protein kinase InsR family		Receptors	Catalytic receptors	Receptor kinases	TK: Tyrosine kinase	Receptor tyrosine kinases (RTKs)	Type II RTKs: Insulin receptor family	Signal Transduction	Signaling by Receptor Tyrosine Kinases	Signaling by Type 1 Insulin-like Growth Factor 1 Receptor (IGF1R)	IGF1R signaling cascade	IRS-related events triggered by IGF1R
PD003326	CRIZOTINIB	Serine/threonine-protein kinase D1	PRKD1	single protein	-	1	6.0	-	0	Enzyme	Kinase	Protein Kinase	CAMK protein kinase group	CAMK protein kinase PKD family		Enzymes	Kinases (EC 2.7.x.x)	CAMK: Calcium/calmodulin-dependent protein kinases	Protein kinase D (PKD) family			Metabolism	Metabolism of lipids	Sphingolipid metabolism	Sphingolipid de novo biosynthesis
PD003326	CRIZOTINIB	Interleukin-1 receptor-associated kinase 1	IRAK1	single protein	-	1	6.36	-	0	Enzyme	Kinase	Protein Kinase	TKL protein kinase group	TKL protein kinase IRAK family		Receptors	Catalytic receptors	Receptor kinases	TKL: Tyrosine kinase-like	Interleukin-1 receptor-associated kinase (IRAK) family		Disease	Infectious disease	Viral Infection Pathways	SARS-CoV Infections	SARS-CoV-2 Infection	SARS-CoV-2-host interactions	SARS-CoV-2 activates/modulates innate and adaptive immune responses
PD003326	CRIZOTINIB	Dual specificity mitogen-activated protein kinase kinase 3	MAP2K3	single protein	-	1	5.48	-	0	Enzyme	Kinase	Protein Kinase	STE protein kinase group	STE protein kinase STE7 family		Enzymes	Kinases (EC 2.7.x.x)	STE: Homologs of yeast Sterile 7, Sterile 11, Sterile 20 kinases	STE7 family			Immune System	Innate Immune System	Toll-like Receptor Cascades	Toll Like Receptor 5 (TLR5) Cascade	MyD88 cascade initiated on plasma membrane	MAP kinase activation	activated TAK1 mediates p38 MAPK activation
PD003326	CRIZOTINIB	Mitogen-activated protein kinase kinase kinase 2	MAP3K2	single protein	-	1	7.14	-	0	Enzyme	Kinase	Protein Kinase	STE protein kinase group	STE protein kinase STE11 family	STE protein kinase MEKK2	Enzymes	Kinases (EC 2.7.x.x)	STE: Homologs of yeast Sterile 7, Sterile 11, Sterile 20 kinases	STE11 family
PD003326	CRIZOTINIB	Receptor-interacting serine/threonine-protein kinase 4	RIPK4	single protein	-	1	5.68	-	0	Enzyme	Kinase	Protein Kinase	TKL protein kinase group	TKL protein kinase RIPK family		Receptors	Catalytic receptors	Receptor kinases	TKL: Tyrosine kinase-like	Receptor interacting protein kinase (RIPK) family
PD003326	CRIZOTINIB	High affinity nerve growth factor receptor	NTRK1	single protein	-	1	6.63	-	0	Enzyme	Kinase	Protein Kinase	TK protein kinase group	Tyrosine protein kinase Trk family		Receptors	Catalytic receptors	Receptor kinases	TK: Tyrosine kinase	Receptor tyrosine kinases (RTKs)	Type VII RTKs: Neurotrophin receptor/Trk family	Signal Transduction	Signaling by Receptor Tyrosine Kinases	Signaling by NTRKs	Signaling by NTRK1 (TRKA)	Signalling to ERKs	Prolonged ERK activation events	ARMS-mediated activation
PD003326	CRIZOTINIB	STE20-like serine/threonine-protein kinase	SLK	single protein	-	1	6.84	-	0	Enzyme	Kinase	Protein Kinase	STE protein kinase group	STE protein kinase STE20 family	STE protein kinase SLK subfamily	Enzymes	Kinases (EC 2.7.x.x)	STE: Homologs of yeast Sterile 7, Sterile 11, Sterile 20 kinases	STE20 family	SLK subfamily		Signal Transduction	Signaling by Rho GTPases, Miro GTPases and RHOBTB3	Signaling by Rho GTPases	RHO GTPase cycle	RHOA GTPase cycle
PD003326	CRIZOTINIB	Hepatocyte growth factor receptor	MET	single protein	inhibitor	1	8.9	7.9	0	Enzyme	Kinase	Protein Kinase	TK protein kinase group	Tyrosine protein kinase Met family		Receptors	Catalytic receptors	Receptor kinases	TK: Tyrosine kinase	Receptor tyrosine kinases (RTKs)	Type X RTKs: HGF (hepatocyte growth factor) receptor family	Developmental Biology	Nervous system development	Axon guidance	Semaphorin interactions	Sema4D in semaphorin signaling	Sema4D mediated inhibition of cell attachment and migration
PD003326	CRIZOTINIB	Cyclin-dependent kinase-like 2	CDKL2	single protein	-	1	5.68	-	0	Enzyme	Kinase	Protein Kinase	CMGC protein kinase group	CMGC protein kinase CDKL family		Enzymes	Kinases (EC 2.7.x.x)	CMGC: Containing CDK, MAPK, GSK3, CLK families	Cyclin-dependent kinase-like (CDKL) family
PD003326	CRIZOTINIB	Ephrin type-A receptor 2	EPHA2	single protein	-	1	6.45	-	0	Enzyme	Kinase	Protein Kinase	TK protein kinase group	Tyrosine protein kinase Eph family		Receptors	Catalytic receptors	Receptor kinases	TK: Tyrosine kinase	Receptor tyrosine kinases (RTKs)	Type XIII RTKs: Ephrin receptor family	Developmental Biology	Nervous system development	Axon guidance	EPH-Ephrin signaling	EPHA-mediated growth cone collapse
PD003326	CRIZOTINIB	Activin receptor type-1B	ACVR1B	single protein	-	1	6.07	-	0	Enzyme	Kinase	Protein Kinase	TKL protein kinase group	TKL protein kinase STKR family	TKL protein kinase STKR Type 1 subfamily	Receptors	Catalytic receptors	Receptor kinases	TKL: Tyrosine kinase-like	Receptor serine/threonine kinase (RSTK) family	Type I receptor serine/threonine kinases	Developmental Biology	Signaling by NODAL	Regulation of signaling by NODAL
PD003326	CRIZOTINIB	Serine/threonine-protein kinase DCLK1	DCLK1	single protein	-	1	6.48	-	0	Enzyme	Kinase	Protein Kinase	CAMK protein kinase group	CAMK protein kinase DCAMK1 family		Enzymes	Kinases (EC 2.7.x.x)	CAMK: Calcium/calmodulin-dependent protein kinases	DCAMKL family
PD003326	CRIZOTINIB	Serine/threonine-protein kinase D3	PRKD3	single protein	-	1	6.18	-	0	Enzyme	Kinase	Protein Kinase	CAMK protein kinase group	CAMK protein kinase PKD family		Enzymes	Kinases (EC 2.7.x.x)	CAMK: Calcium/calmodulin-dependent protein kinases	Protein kinase D (PKD) family			Metabolism	Metabolism of lipids	Sphingolipid metabolism	Sphingolipid de novo biosynthesis
PD003326	CRIZOTINIB	Rho-associated protein kinase 2	ROCK2	single protein	-	1	5.48	-	0	Enzyme	Kinase	Protein Kinase	AGC protein kinase group	AGC protein kinase DMPK family	AGC protein kinase ROCK subfamily	Enzymes	Kinases (EC 2.7.x.x)	AGC: Containing PKA, PKG, PKC families	DMPK family	Rho kinase		Developmental Biology	Nervous system development	Axon guidance	Semaphorin interactions	Sema4D in semaphorin signaling	Sema4D induced cell migration and growth-cone collapse
PD003326	CRIZOTINIB	Tyrosine-protein kinase ABL2	ABL2	single protein	-	1	6.36	-	0	Enzyme	Kinase	Protein Kinase	TK protein kinase group	Tyrosine protein kinase Abl family		Receptors	Catalytic receptors	Receptor kinases	TK: Tyrosine kinase	Non-receptor tyrosine kinases (nRTKs)	Abl family	Developmental Biology	Nervous system development	Axon guidance	Signaling by ROBO receptors	Role of ABL in ROBO-SLIT signaling
PD003326	CRIZOTINIB	Epidermal growth factor receptor	EGFR	single protein	-	1	5.87	-	0	Enzyme	Kinase	Protein Kinase	TK protein kinase group	Tyrosine protein kinase EGFR family		Receptors	Catalytic receptors	Receptor kinases	TK: Tyrosine kinase	Receptor tyrosine kinases (RTKs)	Type I RTKs: ErbB (epidermal growth factor) receptor family	Signal Transduction	Signaling by GPCR	GPCR downstream signalling	G alpha (q) signalling events	Gastrin-CREB signalling pathway via PKC and MAPK	EGFR Transactivation by Gastrin
PD003326	CRIZOTINIB	Tyrosine-protein kinase receptor Tie-1	TIE1	single protein	-	1	6.96	-	0	Enzyme	Kinase	Protein Kinase	TK protein kinase group	Tyrosine protein kinase Tie family		Receptors	Catalytic receptors	Receptor kinases	TK: Tyrosine kinase	Receptor tyrosine kinases (RTKs)	Type XII RTKs: TIE family of angiopoietin receptors
PD003326	CRIZOTINIB	Serine/threonine-protein kinase 10	STK10	single protein	-	1	6.46	-	0	Enzyme	Kinase	Protein Kinase	STE protein kinase group	STE protein kinase STE20 family	STE protein kinase SLK subfamily	Enzymes	Kinases (EC 2.7.x.x)	STE: Homologs of yeast Sterile 7, Sterile 11, Sterile 20 kinases	STE20 family	SLK subfamily		Signal Transduction	Signaling by Rho GTPases, Miro GTPases and RHOBTB3	Signaling by Rho GTPases	RHO GTPase cycle	RHOA GTPase cycle
PD003326	CRIZOTINIB	NT-3 growth factor receptor	NTRK3	single protein	-	1	7.09	-	0	Enzyme	Kinase	Protein Kinase	TK protein kinase group	Tyrosine protein kinase Trk family		Receptors	Catalytic receptors	Receptor kinases	TK: Tyrosine kinase	Receptor tyrosine kinases (RTKs)	Type VII RTKs: Neurotrophin receptor/Trk family	Signal Transduction	Signaling by Receptor Tyrosine Kinases	Signaling by NTRKs	Signaling by NTRK3 (TRKC)	Activated NTRK3 signals through PI3K
PD003326	CRIZOTINIB	Serine/threonine-protein kinase DCLK2	DCLK2	single protein	-	1	6.43	-	0	Enzyme	Kinase	Protein Kinase	CAMK protein kinase group	CAMK protein kinase DCAMK1 family		Enzymes	Kinases (EC 2.7.x.x)	CAMK: Calcium/calmodulin-dependent protein kinases	DCAMKL family
PD003326	CRIZOTINIB	LIM domain kinase 1	LIMK1	single protein	-	1	5.9	-	0	Enzyme	Kinase	Protein Kinase	TKL protein kinase group	TKL protein kinase LISK family	TKL protein kinase LIMK subfamily	Receptors	Catalytic receptors	Receptor kinases	TKL: Tyrosine kinase-like	LIM domain kinase (LISK) family	LIMK subfamily	Developmental Biology	Nervous system development	Axon guidance	Semaphorin interactions	Sema4D in semaphorin signaling	Sema4D induced cell migration and growth-cone collapse
PD003326	CRIZOTINIB	Inhibitor of nuclear factor kappa-B kinase subunit epsilon	IKBKE	single protein	-	1	5.86	-	0	Enzyme	Kinase	Protein Kinase	Other protein kinase group			Receptors	Catalytic receptors	Receptor kinases	Other protein kinases	IKK family		Disease	Infectious disease	Viral Infection Pathways	SARS-CoV Infections	SARS-CoV-1 Infection	SARS-CoV-1-host interactions	SARS-CoV-1 activates/modulates innate immune responses
PD003326	CRIZOTINIB	Serine/threonine-protein kinase TNNI3K	TNNI3K	single protein	-	1	6.96	-	0	Enzyme	Kinase	Protein Kinase	TKL protein kinase group	TKL protein kinase MLK family	TKL protein kinase HH498 subfamily	Receptors	Catalytic receptors	Receptor kinases	TKL: Tyrosine kinase-like	Mixed Lineage Kinase (MLK) family	HH498 subfamily
PD003326	CRIZOTINIB	Serine/threonine-protein kinase D2	PRKD2	single protein	-	1	5.19	-	0	Enzyme	Kinase	Protein Kinase	CAMK protein kinase group	CAMK protein kinase PKD family		Enzymes	Kinases (EC 2.7.x.x)	CAMK: Calcium/calmodulin-dependent protein kinases	Protein kinase D (PKD) family			Metabolism	Metabolism of lipids	Sphingolipid metabolism	Sphingolipid de novo biosynthesis
PD003326	CRIZOTINIB	5'-AMP-activated protein kinase catalytic subunit alpha-1	PRKAA1	single protein	-	1	5.62	-	0	Enzyme	Kinase	Protein Kinase	CAMK protein kinase group	CAMK protein kinase CAMK1 family	CAMK protein kinase AMPK subfamily	Enzymes	Kinases (EC 2.7.x.x)	CAMK: Calcium/calmodulin-dependent protein kinases	CAMK-like (CAMKL) family	AMPK subfamily		Gene expression (Transcription)	RNA Polymerase II Transcription	Generic Transcription Pathway	Transcriptional Regulation by TP53	Regulation of TP53 Activity	Regulation of TP53 Activity through Phosphorylation
[truncated: 3,412 more rows]
